# Supplementary material for: NGF and proNGF Regulate Functionally Distinct mRNAs in PC12 Cells: An Early Gene Expression Profiling
Source: PLoS One. 2011 Jun 3;6(6):e20839. doi: 10.1371/journal.pone.0020839 (PMC3109000; doi:10.1371/journal.pone.0020839)
Supplement: Table S1 — List of differentially expressed genes at the two selected time points, 1 and 4 hours. Selected genes have an absolute directional fold change larger than 1.2 and an official gene symbol annotation. The colours on the top correspond to the highlighted subsets in the Venn diagram of Figure 4B: NGF\{proNGF-WT U proNGF-KR} in light blue, proNGF-WT\{NGF U proNGF-KR} in orange, proNGF-KR\{NGF U proNGF-WT} in blue, {proNGF-KR ∩ proNGF-WT}\NGF in brown. (XLS) [file pone.0020839.s003.xls]

## Sheet: Foglio1
1h, pure mNGF, pure proNGF, pure proNGF-KR, proNGF-mNGF, 1.2 foldchange																							4h, pure mNGF, pure proNGF, pure proNGF-KR, proNGF-mNGF, 1.2 foldchange
R					G					B					Brown								R					G					B					Brown
[NGF_1h_1_2fc] less [proNGF_1h_1_2fc] less [proNGF_KR_1h_1_2fc]					[proNGF_1h_1_2fc] less [NGF_1h_1_2fc] less [proNGF_KR_1h_1_2fc]					[proNGF_KR_1h_1_2fc] less [NGF_1h_1_2fc] less [proNGF_1h_1_2fc]					[[proNGF_1h_1_2fc] and [proNGF_KR_1h_1_2fc]] less [NGF_1h_1_2fc]								[NGF_4h_1_2fc] less [proNGF_4h_1_2fc] less [proNGF_KR_4h_1_2fc]					[proNGF_4h_1_2fc] less [NGF_4h_1_2fc] less [proNGF_KR_4h_1_2fc]					[proNGF_KR_4h_1_2fc] less [NGF_4h_1_2fc] less [proNGF_4h_1_2fc]					[[proNGF_4h_1_2fc] and [proNGF_KR_4h_1_2fc]] less [NGF_4h_1_2fc]
20070508_median_filtered_lowess_no_bkgsub_no_0829_1_proNGF-KR_2h_2					20070508_median_filtered_lowess_no_bkgsub_no_0829_1_proNGF-KR_2h_2					20070508_median_filtered_lowess_no_bkgsub_no_0829_1_proNGF-KR_2h_2					20070508_median_filtered_lowess_no_bkgsub_no_0829_1_proNGF-KR_2h_2								20070508_median_filtered_lowess_no_bkgsub_no_0829_1_proNGF-KR_2h_2					20070508_median_filtered_lowess_no_bkgsub_no_0829_1_proNGF-KR_2h_2					20070508_median_filtered_lowess_no_bkgsub_no_0829_1_proNGF-KR_2h_2					20070508_median_filtered_lowess_no_bkgsub_no_0829_1_proNGF-KR_2h_2
treatment ()*S	mNGF				treatment ()*S	proNGF				treatment ()*S	proNGF-KR				treatment ()*S	proNGF	proNGF-KR						treatment ()*S	mNGF				treatment ()*S	proNGF				treatment ()*S	proNGF-KR				treatment ()*S	proNGF	proNGF-KR
hours ()*S	1				hours ()*S	1				hours ()*S	1				hours ()*S	1	1						hours ()*S	4				hours ()*S	4				hours ()*S	4				hours ()*S	4	4
Systematic	Normalized	Gene Symbol	Description		Systematic	Normalized	Gene Symbol	Description		Systematic	Normalized	Gene Symbol	Description		Systematic	Normalized	Normalized	Gene Symbol	Description				Systematic	Normalized	Gene Symbol	Description		Systematic	Normalized	Gene Symbol	Description		Systematic	Normalized	Gene Symbol	Description		Systematic	Normalized	Normalized	Gene Symbol
A_42_P708068	24.5175	Egr4	early growth response 4		A_44_P201389	1.67513	Psmc6	proteasome (prosome, macropain) 26S subunit, ATPase, 6		A_44_P995038	1.58538	RGD1561181_predicted	RGD1561181 (predicted)		A_44_P180147	2.03043	1.72552	Sap2	sodium channel associated protein 2				A_42_P455886	1.2954	RGD1308430_predicted	similar to 1700123O20Rik protein (predicted)		A_44_P226963	1.43535	Myl6_predicted	non-muscle myosin alkali light chain [rats, Sprague-Dawley, new-born, heart ventricle, mRNA, 613 nt].		A_44_P276352	1.36124	Id3	inhibitor of DNA binding 3		A_42_P757258	1.56475	1.60225	Mphosph1_predicted
A_44_P398142	13.8722	Btg2	B-cell translocation gene 2, anti-proliferative		A_42_P589570	1.65671	RGD1549725	similar to RIKEN cDNA 9430083G14		A_43_P17458	1.55091	RGD1549725	similar to RIKEN cDNA 9430083G14		A_43_P20927	1.84158	1.64922	Gpr22_predicted	G protein-coupled receptor 22 (predicted)				A_42_P456701	0.65621	Mtfmt	mitochondrial methionyl-tRNA formyltransferase		A_44_P458074	1.3259	Id3	inhibitor of DNA binding 3		A_43_P18674	1.32265	Tmem39a	transmembrane protein 39a		A_44_P342187	1.52509	1.36541	Edg5
A_43_P12125	6.41786	Junb	Jun-B oncogene		A_44_P851810	1.51621	Cycs	cytochrome c, somatic		A_44_P321447	1.52428	Tceal8	transcription elongation factor A (SII)-like 8		A_44_P990065	1.74198	1.35719	Arhgap5	Rho GTPase activating protein 5				A_42_P457773	0.769756	RGD1304696	similar to hypothetical protein FLJ22625		A_44_P546000	1.27986	RGD1565438_predicted	similar to ATP synthase, H+ transporting, mitochondrial F0 complex, subunit g (predicted)		A_44_P203740	1.2999	RGD1305077_predicted	similar to Progesterone-induced blocking factor 1 (predicted)		A_44_P353355	1.49361	1.50631	RGD1562047_predicted
A_44_P472661	4.21371	Klf2_predicted	Kruppel-like factor 2 (lung) (predicted)		A_44_P229540	1.49016	RGD1561337_predicted	similar to enhancer of polycomb homolog 2 (predicted)		A_44_P229537	1.49604	RGD1561337_predicted	similar to enhancer of polycomb homolog 2 (predicted)		A_44_P264558	1.69322	1.41933	Dek	DEK oncogene (DNA binding)				A_42_P457895	0.799649	Supv3l1	suppressor of var1, 3-like 1 (S. cerevisiae)		A_44_P200065	1.27898	Rpl19	ribosomal protein L19		A_44_P466376	1.29032	RGD1307201_predicted	similar to chromosome 13 open reading frame 3 (predicted)		A_44_P377481	1.49259	1.50452	Nek1_predicted
A_42_P693821	3.95204	Fosl1	fos-like antigen 1		A_42_P841762	1.48257	Cacna2d1	calcium channel, voltage-dependent, alpha2/delta subunit 1		A_43_P15794	1.35491	Wbp4	WW domain binding protein 4		A_44_P763434	1.69214	1.32259	RGD1560005_predicted	similar to novel protein (predicted)				A_42_P459349	0.79651	RGD1311939_predicted	similar to AI115348 protein (predicted)		A_44_P1019480	1.27047	Cdc42ep2	CDC42 effector protein (Rho GTPase binding) 2		A_44_P191722	1.28718	RGD1305133	similar to Ab2-008		A_44_P362158	1.44926	1.53706	Rbm25_predicted
A_42_P515405	3.44348	Ier3	immediate early response 3		A_44_P620222	1.46415	Rb1cc1_predicted	RB1-inducible coiled-coil 1 (predicted)		A_44_P652923	1.34843	RGD1304653_predicted	similar to 2310061I09Rik protein (predicted)		A_44_P445536	1.68937	1.62528	Narg1_predicted	NMDA receptor-regulated gene 1 (predicted)				A_42_P460785	0.553823	Amacr	alpha-methylacyl-CoA racemase		A_44_P528997	1.26905	RGD1564616_predicted	similar to hypothetical protein A830006N08 (predicted)		A_43_P15325	1.28537	Pdxk	pyridoxal (pyridoxine, vitamin B6) kinase		A_44_P271842	1.4138	1.43233	Zfp53_predicted
A_43_P14882	2.73618	Errfi1	ERBB receptor feedback inhibitor 1		A_43_P11190	1.42837	Pum2	pumilio 2 (Drosophila)		A_44_P1029956	1.34225	Cnn3	calponin 3, acidic		A_44_P1044499	1.63891	1.37815	RGD1306067	similar to chromosome 20 open reading frame 6				A_42_P462239	0.780208	Acad9	acyl-Coenzyme A dehydrogenase family, member 9		A_44_P1058421	1.25973	Phf12	PHD finger protein 12		A_42_P502363	1.27668	Znf575_predicted	zinc finger protein 575 (predicted)		A_44_P997586	1.40891	1.42692	Plk4_predicted
A_43_P12927	2.41572	Dusp1	dual specificity phosphatase 1		A_44_P338864	1.40175	Nap1l1	nucleosome assembly protein 1-like 1		A_44_P579594	1.33715	Sart2_predicted	squamous cell carcinoma antigen recognized by T cells 2 (predicted)		A_42_P708569	1.60826	1.36319	Ube3a_predicted	ubiquitin protein ligase E3A (predicted)				A_42_P462771	1.51864	Cd9	CD9 antigen		A_44_P288333	1.25609	RGD1565560_predicted	similar to ribosomal protein S11 (predicted)		A_44_P235336	1.27637	Rev3l	REV3-like, catalytic subunit of DNA polymerase zeta RAD54 like (S. cerevisiae)		A_44_P1024125	1.39905	1.41413	Hsf2
A_42_P608780	1.9901	Gdf15	growth differentiation factor 15		A_42_P757258	1.39279	Mphosph1_predicted	M-phase phosphoprotein 1 (predicted)		A_43_P10907	1.32679	Acn9	ACN9 homolog (S. cerevisiae)		A_42_P813325	1.59231	1.28281	Atrx	alpha thalassemia/mental retardation syndrome X-linked homolog (human)				A_42_P463754	1.82211	Itga1	integrin alpha 1		A_44_P307837	1.25455	Gfer	growth factor, erv1 homolog (S. cerevisiae)		A_44_P452078	1.27321	Srr	serine racemase		A_44_P390385	1.39823	1.36274	Phf13_predicted
A_44_P503232	1.96812	Siah2	seven in absentia 2		A_43_P13146	1.39049	Atp2c1	ATPase, Ca++-sequestering		A_44_P213127	1.32584	Depdc1a_predicted	DEP domain containing 1a (predicted)		A_44_P344306	1.57252	1.5354	Cops2	COP9 (constitutive photomorphogenic) homolog, subunit 2 (Arabidopsis thaliana)				A_42_P464489	0.492761	Sema6b	sema domain, transmembrane domain (TM), and cytoplasmic domain, (semaphorin) 6B		A_44_P429379	1.25019	RGD1564268_predicted	similar to ribosomal protein L36 (predicted)		A_44_P422836	1.27036	Igfbp1	insulin-like growth factor binding protein 1		A_44_P215302	1.39809	1.25435	Ube2t_predicted
A_44_P406069	1.94852	Insig1	insulin induced gene 1		A_43_P18977	1.38881	Cenpc1	centromere protein C 1		A_43_P12258	1.30609	Hpse	heparanase		A_44_P299870	1.55844	1.43006	Hspca	heat shock protein 1, alpha				A_42_P465601	0.698134	Myh10	myosin, heavy polypeptide 10, non-muscle		A_42_P582859	1.24945	Rps18	ribosomal protein S18		A_44_P538870	1.26843	RGD1308276	similar to RIKEN cDNA 2810048G17 gene		A_43_P11804	1.39779	1.29209	Ptn
A_44_P424723	1.90401	Snf1lk	SNF1-like kinase		A_44_P550885	1.38258	Hipk2_predicted	homeodomain interacting protein kinase 2 (predicted)		A_44_P1054403	1.30568	Ndufa2_predicted	NADH dehydrogenase (ubiquinone) 1 alpha subcomplex, 2 (predicted)		A_44_P386383	1.53275	1.24628	Scn9a	sodium channel, voltage-gated, type IX, alpha				A_42_P466272	0.633365	Psen2	presenilin 2		A_44_P718305	1.24549	Atf1	activating transcription factor 1		A_44_P140669	1.26379	Abi3	ABI gene family, member 3		A_44_P105249	1.39243	1.2953	Arhgef3_predicted
A_44_P184685	1.87886	Sertad1	SERTA domain containing 1		A_44_P201708	1.38239	RGD1562337_predicted	similar to mesoderm induction early response 1 (MI-ER1) (predicted)		A_44_P357338	1.28888	Ptp4a1	protein tyrosine phosphatase 4a1		A_43_P17821	1.47983	1.20682	Zfml_predicted	zinc finger, matrin-like (predicted)				A_42_P466321	0.741186	Matk	megakaryocyte-associated tyrosine kinase		A_42_P780997	1.2438	Atp5e	ATP synthase, H+ transporting, mitochondrial F1 complex, epsilon subunit		A_44_P219598	1.26238	Unc5c	unc-5 homolog C (C. elegans)		A_44_P436164	1.38809	1.45592	Ckap2_predicted
A_42_P723173	1.75496	Id1	inhibitor of DNA binding 1		A_44_P1039165	1.36807	Phf3_predicted	PHD finger protein 3 (predicted)		A_43_P10935	1.28767	RGD1562339_predicted	RGD1562339 (predicted)		A_44_P1018252	1.47435	1.30794	Orc4l	origin recognition complex, subunit 4-like (S. cerevisiae)				A_42_P468216	0.784174	Ifi30	interferon gamma inducible protein 30		A_44_P358632	1.2405	Rpl21	ribosomal protein L21		A_44_P251944	1.26092	Idi1	isopentenyl-diphosphate delta isomerase		A_44_P323678	1.3814	1.23262	Depdc1b_predicted
A_44_P101211	1.72562	Mcl1	myeloid cell leukemia sequence 1		A_44_P652919	1.36777	RGD1304653_predicted	similar to 2310061I09Rik protein (predicted)		A_44_P1023801	1.27805	Kif23_predicted	kinesin family member 23 (predicted)		A_44_P461912	1.47279	1.26118	Stag2_predicted	stromal antigen 2 (predicted)				A_42_P468805	0.637201	Cdk5rap1	CDK5 regulatory subunit associated protein 1		A_44_P142670	1.23572	RGD1563991_predicted	similar to TAF5-like RNA polymerase II, p300/CBP-associated factor (PCAF)-associated factor (predicted)		A_42_P539352	1.25427	Adrm1	adhesion regulating molecule 1		A_44_P227065	1.38005	1.35007	Kif22
A_43_P11991	1.6816	Ifrd1	interferon-related developmental regulator 1		A_44_P209149	1.35692	Myo5a	myosin Va		A_44_P374837	1.27729	Ppm1b	protein phosphatase 1B, magnesium dependent, beta isoform		A_44_P507911	1.47154	1.54041	Nexn	nexilin				A_42_P468909	0.7842	Wnk4	WNK lysine deficient protein kinase 4		A_42_P544648	1.23422	Rps16	ribosomal protein S16		A_44_P356605	1.2489	Las1l_predicted	LAS1-like (S. cerevisiae) (predicted)		A_43_P11978	1.37	1.27521	Men1
A_42_P664913	1.67891	RGD1565715_predicted	similar to low density lipoprotein receptor-related protein binding protein (predicted)		A_44_P453564	1.35392	RGD1309995_predicted	similar to CG13957-PA (predicted)		A_44_P503570	1.2756	Parg	poly (ADP-ribose) glycohydrolase		A_43_P21143	1.47047	1.3036	Cul3_predicted	cullin 3 (predicted)				A_42_P470864	0.689775	Them2_predicted	thioesterase superfamily member 2 (predicted)		A_44_P299214	1.23373	Yap1	yes-associated protein 1		A_43_P15390	1.24691	Smad7	MAD homolog 7 (Drosophila)		A_44_P361487	1.36421	1.36646	LOC287167
A_44_P529581	1.66093	Okl38	pregnancy-induced growth inhibitor		A_42_P524370	1.35044	Tcf4	transcription factor 4		A_44_P280965	1.27472	Mcl1	myeloid cell leukemia sequence 1		A_44_P794598	1.4613	1.28961	Hnrpa3	heterogeneous nuclear ribonucleoprotein A3				A_42_P471335	0.76747	Zfp523_predicted	zinc finger protein 523 (predicted)		A_44_P245530	1.23126	Ifngr	interferon gamma receptor 1		A_44_P344306	1.24663	Cops2	COP9 (constitutive photomorphogenic) homolog, subunit 2 (Arabidopsis thaliana)		A_42_P822638	1.36139	1.33059	Tsc22d3
A_44_P540517	1.65541	RGD1564664_predicted	similar to LOC387763 protein (predicted)		A_44_P401097	1.35015	Zfp105	zinc finger protein 105		A_44_P342047	1.26951	Rgs10	regulator of G-protein signalling 10		A_43_P14869	1.44635	1.33696	Adss_predicted	adenylosuccinate synthetase, non muscle (predicted)				A_42_P472375	0.630774	Pdk2	pyruvate dehydrogenase kinase, isoenzyme 2		A_44_P384712	1.2296	RGD1306507_predicted	similar to RAD54B homolog isoform 1; RAD54, S. cerevisiae, homolog of, B (predicted)		A_44_P450445	1.24501	RGD1307947	similar to RIKEN cDNA C430008C19		A_42_P527141	1.35841	1.36702	Foxm1
A_42_P543774	1.6419	Trib3	tribbles homolog 3 (Drosophila)		A_44_P543559	1.34353	RGD1311340_predicted	similar to chorein isoform B; chorein (predicted)		A_44_P258052	1.26841	Rb1cc1_predicted	RB1-inducible coiled-coil 1 (predicted)		A_44_P230712	1.4457	1.26426	Rasa1	RAS p21 protein activator 1				A_42_P472520	0.781061	RGD1561113_predicted	similar to Hypothetical UPF0184 protein C9orf16 homolog (predicted)		A_42_P547945	1.22771	Mtch1	mitochondrial carrier homolog 1 (C. elegans)		A_44_P111575	1.24283	Tank	TRAF family member-associated Nf-kappa B activator		A_44_P463345	1.35829	1.45292	Vkorc1
A_44_P284129	1.63378	Axud1_predicted	AXIN1 up-regulated 1 (predicted)		A_43_P13894	1.34159	Eea1_predicted	early endosome antigen 1 (predicted)		A_44_P103215	1.26823	Sec23a_predicted	SEC23A (S. cerevisiae) (predicted)		A_42_P597258	1.44562	1.41022	RGD1307084	similar to RIKEN cDNA 1110001A07 gene				A_42_P472699	0.58216	Amn_predicted	amnionless (predicted)		A_44_P107949	1.22679	Dnajc11_predicted	DnaJ (Hsp40) homolog, subfamily C, member 11 (predicted)		A_44_P286409	1.24182	Ttk_predicted	Ttk protein kinase (predicted)		A_44_P250620	1.35324	1.27016	RGD1311955_predicted
A_43_P15205	1.61729	Srf_predicted	serum response factor (predicted)		A_44_P447957	1.32784	Akr1c12_predicted	aldo-keto reductase family 1, member C12 (predicted)		A_44_P418944	1.26631	Entpd5	ectonucleoside triphosphate diphosphohydrolase 5		A_44_P928419	1.44302	1.22079	Mdn1	midasin homolog (yeast)				A_42_P473389	0.613054	Bmyc	brain expressed myelocytomatosis oncogene (mapped)		A_44_P404064	1.22669	Tiparp_predicted	TCDD-inducible poly(ADP-ribose) polymerase (predicted)		A_44_P367716	1.24029	Anpep	alanyl (membrane) aminopeptidase		A_44_P928969	1.34625	1.38887	Ntel1
A_42_P537971	1.60255	Pard6b_predicted	par-6 (partitioning defective 6) homolog beta (C. elegans) (predicted)		A_44_P415177	1.32397	Xrn1_predicted	5'-3' exoribonuclease 1 (predicted)		A_44_P1031063	1.26468	RGD1305326_predicted	similar to hypothetical protein FLJ20647 (predicted)		A_44_P525878	1.43349	1.22727	Cul5	cullin 5				A_42_P475233	0.697622	Tekt2	tektin 2		A_44_P1031202	1.22503	Park7	Parkinson disease (autosomal recessive, early onset) 7		A_44_P226832	1.24	Rasgrf1	RAS protein-specific guanine nucleotide-releasing factor 1		A_43_P13297	1.34334	1.39306	Mt1a
A_42_P703664	1.60055	Srxn1	sulfiredoxin 1 homolog (S. cerevisiae)		A_44_P1032285	1.32373	Cdc27	cell division cycle 27 homolog (S. cerevisiae)		A_44_P232164	1.26446	Mrpl42_predicted	mitochondrial ribosomal protein L42 (predicted)		A_44_P284859	1.43163	1.30666	Htatsf1_predicted	HIV TAT specific factor 1 (predicted)				A_42_P476269	1.27452	RGD1307879_predicted	similar to hypothetical protein D10Ertd438e (predicted)		A_44_P173244	1.22226	Tcta	T-cell leukemia translocation altered gene		A_42_P716283	1.23971	Zmym1_predicted	zinc finger, MYM domain containing 1 (predicted)		A_44_P507911	1.34046	1.36415	Nexn
A_44_P487240	1.59947	Hmgcs1	3-hydroxy-3-methylglutaryl-Coenzyme A synthase 1		A_44_P991121	1.32344	Aprin_predicted	androgen-induced proliferation inhibitor (predicted)		A_42_P607939	1.26292	Chchd1_predicted	coiled-coil-helix-coiled-coil-helix domain containing 1 (predicted)		A_44_P243303	1.42538	1.31547	Zfp68_predicted	zinc finger protein 68 (predicted)				A_42_P480346	0.721315	RGD1565358_predicted	similar to genes associated with retinoid-IFN-induced mortality 19 (predicted)		A_44_P1046845	1.22185	RGD1309016	similar to RIKEN cDNA 2310057D15		A_44_P113699	1.23791	Asah1	N-acylsphingosine amidohydrolase 1		A_44_P479359	1.34023	1.23548	Mvk
A_44_P1034541	1.5771	Pim3	serine/threonine-protein kinase pim-3		A_43_P11685	1.32304	Id2	inhibitor of DNA binding 2		A_44_P348154	1.26163	Snca	synuclein, alpha		A_44_P1055471	1.42436	1.38891	Ap3s1_predicted	adaptor-related protein complex 3, sigma 1 subunit (predicted)				A_42_P481696	0.635343	Mthfd1	methylenetetrahydrofolate dehydrogenase (NADP+ dependent), methenyltetrahydrofolate cyclohydrolase, formyltetrahydrofolate synthase		A_44_P333403	1.22049	Troap_predicted	trophinin associated protein (tastin) (predicted)		A_43_P11860	1.2374	Mecr	mitochondrial trans-2-enoyl-CoA reductase		A_43_P19215	1.33769	1.3519	Deadc1_predicted
A_44_P458074	1.57197	Id3	inhibitor of DNA binding 3		A_44_P271842	1.32219	Zfp53_predicted	zinc finger protein 53 (predicted)		A_44_P1036481	1.26012	RGD1566064_predicted	similar to KIAA1096 protein (predicted)		A_44_P103102	1.42412	1.32778	Rps6ka6_predicted	ribosomal protein S6 kinase polypeptide 6 (predicted)				A_42_P487852	1.68706	Plec1	plectin 1		A_44_P304940	1.21984	RGD1564744_predicted	similar to 60S acidic ribosomal protein P1 (predicted)		A_44_P386515	1.23637	Wdr77	WD repeat domain 77		A_44_P557168	1.33596	1.39012	Dio2
A_44_P364620	1.5666	Bhlhb2	basic helix-loop-helix domain containing, class B2		A_43_P17162	1.32107	Snx13_predicted	sorting nexin 13 (predicted)		A_44_P296180	1.25587	Arg2	arginase 2		A_44_P400527	1.42255	1.39231	Zfp347	zinc finger protein 347				A_42_P488840	1.22033	Tiprl_predicted	TIP41, TOR signalling pathway regulator-like (S. cerevisiae) (predicted)		A_44_P156553	1.21857	Mrps26_predicted	mitochondrial ribosomal protein S26 (predicted)		A_42_P541034	1.23562	Garnl1	GTPase activating RANGAP domain-like 1		A_42_P514798	1.32877	1.26481	Zcchc11_predicted
A_42_P817417	1.5526	PVR	poliovirus receptor		A_44_P239401	1.31436	RragB	Ras-related GTP binding B		A_42_P749968	1.25395	RGD1306862_predicted	similar to RIKEN cDNA 1200011M11 (predicted)		A_44_P411796	1.41291	1.31503	RGD1309482	similar to chromosome 10 open reading frame 4; similar to putative acid phosphatase F26C11.1				A_42_P489223	0.709194	RGD1560519_predicted	similar to thyroid adenoma associated (predicted)		A_44_P238424	1.21763	Akap5	A kinase (PRKA) anchor protein 5		A_42_P571955	1.23437	Phf5a	PHD finger protein 5A		A_44_P1039606	1.32621	1.211	RGD1309383
A_44_P992502	1.50866	Narg1_predicted	NMDA receptor-regulated gene 1 (predicted)		A_44_P1037217	1.31292	RGD1565486_predicted	similar to RNA binding motif protein 25 (predicted)		A_44_P335247	1.25235	RGD1306343_predicted	similar to RIKEN cDNA 1810036I24 (predicted)		A_42_P475681	1.41113	1.36661	Nol8_predicted	nucleolar protein 8 (predicted)				A_42_P490576	0.787289	Cntrob_predicted	centrobin, centrosomal BRCA2 interacting protein (predicted)		A_44_P449544	1.21665	Slc35e4	solute carrier family 35, member E4		A_43_P12888	1.23177	Pafah1b3	platelet-activating factor acetylhydrolase, isoform 1b, alpha1 subunit		A_44_P669909	1.32501	1.30907	Dhx35_predicted
A_44_P456492	1.48481	Dscr1	Down syndrome critical region homolog 1 (human)		A_44_P147600	1.31104	Npat_predicted	nuclear protein in the AT region (predicted)		A_44_P232642	1.25047	Usp14	ubiquitin specific protease 14		A_43_P11689	1.41094	1.29669	Ppp1cb	protein phosphatase 1, catalytic subunit, beta isoform				A_42_P490612	1.49713	Zc3h7a_predicted	zinc finger CCCH type containing 7 A (predicted)		A_44_P370175	1.21557	Rpo1-2	RNA polymerase 1-2		A_43_P18744	1.22982	Enpp5	ectonucleotide pyrophosphatase/phosphodiesterase 5		A_44_P778450	1.32482	1.40214	RGD1562161_predicted
A_44_P229533	1.47239	RGD1561337_predicted	similar to enhancer of polycomb homolog 2 (predicted)		A_44_P184865	1.31094	Ptp4a1	protein tyrosine phosphatase 4a1		A_44_P421582	1.25046	Tagln3	transgelin 3		A_44_P361169	1.41	1.2978	RGD1305072	similar to RIKEN cDNA 1200007B05 gene				A_42_P490804	1.44531	Nol5	nucleolar protein 5		A_44_P305027	1.21497	RGD1564447_predicted	similar to Zgc:56193 (predicted)		A_44_P763434	1.2297	RGD1560005_predicted	similar to novel protein (predicted)		A_42_P774045	1.32214	1.24013	RGD1561333_predicted
A_44_P290570	1.45643	Zfand2a	zinc finger, AN1-type domain 2A		A_44_P439473	1.31059	Klf7_predicted	Kruppel-like factor 7 (ubiquitous) (predicted)		A_42_P755831	1.24732	Tomm20	translocase of outer mitochondrial membrane 20 homolog (yeast)		A_44_P396419	1.40821	1.24303	Cwf19l2_predicted	CWF19-like 2, cell cycle control (S. pombe) (predicted)				A_42_P491366	0.683793	Tmem19	transmembrane protein 19		A_44_P394228	1.21495	RGD1304601	similar to RIKEN cDNA 5730457F11		A_42_P641168	1.22827	Mrs2l	MRS2-like, magnesium homeostasis factor (S. cerevisiae)		A_44_P128932	1.31627	1.20983	RGD1309077_predicted
A_44_P437945	1.45377	Bbc3	Bcl-2 binding component 3		A_44_P536282	1.30975	Spnb2	spectrin beta 2		A_44_P561324	1.24705	Akap1	A kinase (PRKA) anchor protein 1		A_44_P159191	1.4059	1.30869	Pura_predicted	purine rich element binding protein A (predicted)				A_42_P491486	0.777656	Pllp	plasma membrane proteolipid		A_42_P460122	1.21474	Higd2a_predicted	HIG1 domain family, member 2A (predicted)		A_42_P597258	1.22778	RGD1307084	similar to RIKEN cDNA 1110001A07 gene		A_44_P388755	1.31538	1.35913	Kif15
A_44_P135224	1.45296	Plk3	polo-like kinase 3 (Drosophila)		A_44_P141404	1.30801	Arfgef1_predicted	ADP-ribosylation factor guanine nucleotide-exchange factor 1(brefeldin A-inhibited) (predicted)		A_44_P605618	1.24184	RGD1561254_predicted	similar to Alkaline phytoceramidase (aPHC) (Alkaline ceramidase) (predicted)		A_44_P312371	1.40492	1.25107	Slc30a4	solute carrier family 30 (zinc transporter), member 4				A_42_P492688	1.57263	Zfp608_predicted	zinc finger protein 608 (predicted)		A_44_P265366	1.21466	Espl1_predicted	extra spindle poles like 1 (S. cerevisiae) (predicted)		A_44_P622195	1.2275	Zfp260	zinc finger protein 260		A_44_P1016170	1.31464	1.4315	Prpf4b
A_44_P175807	1.4488	Rnf12	ring finger protein 12		A_44_P168103	1.30781	Skp1a	S-phase kinase-associated protein 1A		A_44_P547236	1.23759	RGD1560915_predicted	similar to Hypothetical protein MGC30714 (predicted)		A_44_P158012	1.40462	1.26047	Tpr	translocated promoter region				A_42_P492882	0.726636	Nckipsd_predicted	NCK interacting protein with SH3 domain (predicted)		A_42_P546857	1.21449	RGD1565675_predicted	similar to RIKEN cDNA 2410022L05 (predicted)		A_44_P480157	1.22679	Kif4	kinesin family member 4		A_44_P1004064	1.3094	1.37014	Sh2d3c_predicted
A_44_P117389	1.44421	Cyp2a2	cytochrome P450, subfamily 2A, polypeptide 1		A_44_P235336	1.30748	Rev3l	REV3-like, catalytic subunit of DNA polymerase zeta RAD54 like (S. cerevisiae)		A_44_P1046338	1.2365	Tbc1d23_predicted	TBC1 domain family, member 23 (predicted)		A_44_P188857	1.39637	1.23352	Pcm1	pericentriolar material 1				A_42_P495895	0.823465	Dbn1	drebrin 1		A_44_P224884	1.21417	RGD1565258_predicted	similar to 40S ribosomal protein S17 (predicted)		A_44_P366192	1.22636	Sec61g	SEC61, gamma subunit		A_44_P1027005	1.3093	1.24199	Calm3
A_44_P171440	1.42528	Apoe	apolipoprotein E		A_44_P249704	1.30667	Bhlhb9	basic helix-loop-helix domain containing, class B, 9		A_43_P10034	1.23533	Ube2n	ubiquitin-conjugating enzyme E2N		A_44_P164007	1.39605	1.31705	RGD1561653_predicted	similar to HECT domain containing 1 (predicted)				A_42_P497429	1.25561	Myadm	myeloid-associated differentiation marker		A_44_P941895	1.21237	Prosc_predicted	proline synthetase co-transcribed (predicted)		A_43_P16724	1.22483	RGD1307688	similar to RIKEN cDNA 5830446M03		A_44_P1051396	1.30537	1.37171	Wbp5_predicted
A_44_P258417	1.42448	Mad2l1bp	MAD2L1 binding protein		A_42_P755052	1.3055	Zfp91	zinc finger protein 91		A_43_P19769	1.23348	RGD1307943_predicted	LOC362727 (predicted)		A_44_P522477	1.39393	1.27564	Tmem106b	transmembrane protein 106B				A_42_P499859	0.610336	Pard6a	par-6 (partitioning defective 6,) homolog alpha (C. elegans)		A_44_P506635	1.21042	Ifrd2_predicted	interferon-related developmental regulator 2 (predicted)		A_44_P410268	1.22438	Art4_predicted	ADP-ribosyltransferase 4 (predicted)		A_44_P272210	1.30494	1.31014	Ccne2_predicted
A_44_P308197	1.4104	Ubap1	ubiquitin-associated protein 1		A_44_P259329	1.30341	Tlk1_predicted	tousled-like kinase 1 (predicted)		A_44_P199447	1.2326	Elk3_predicted	ELK3, member of ETS oncogene family (predicted)		A_44_P361741	1.39273	1.27711	2007-09-01	septin 7				A_42_P500675	1.28201	Hcrt	hypocretin		A_44_P318883	1.20998	RGD1560648_predicted	similar to DJ-1 protein (predicted)		A_44_P928190	1.2236	RGD1561961_predicted	similar to IQ motif and WD repeats 1 (predicted)		A_44_P400158	1.30359	1.30853	Stk6
A_42_P558503	1.40385	Brd2	bromodomain containing 2		A_44_P711020	1.30274	Znrf1_predicted	zinc and ring finger 1 (predicted)		A_44_P535268	1.23216	Gucy1b3	guanylate cyclase 1, soluble, beta 3		A_44_P511184	1.38628	1.22127	RGD1560358_predicted	similar to cell division cycle and apoptosis regulator 1 (predicted)				A_42_P500802	0.774403	Nxt1_predicted	NTF2-related export protein 1 (predicted)		A_42_P467928	1.20801	Rnf138	ring finger protein 138		A_44_P1048315	1.22347	Tcta	T-cell leukemia translocation altered gene		A_42_P635860	1.30229	1.35128	Zfp111
A_42_P640923	1.40306	Cflar	CASP8 and FADD-like apoptosis regulator		A_44_P379991	1.29582	RGD1564400_predicted	similar to Eukaryotic translation initiation factor 5 (eIF-5) (predicted)		A_44_P414311	1.22892	St6gal1	beta galactoside alpha 2,6 sialyltransferase 1		A_44_P457505	1.3845	1.34109	RGD1561755_predicted	similar to Signal Recognition Particle Alu Rna Binding Heterodimer, Srp914 (predicted)				A_42_P501972	1.36213	Ppp2r1b	protein phosphatase 2 (formerly 2A), regulatory subunit A (PR 65), beta isoform		A_44_P189953	1.20614	Pdxk	pyridoxal (pyridoxine, vitamin B6) kinase		A_44_P987603	1.22168	RGD1305117	similar to HN1-like protein		A_44_P620222	1.30006	1.3262	Rb1cc1_predicted
A_43_P13088	1.38647	Sc4mol	sterol-C4-methyl oxidase-like		A_44_P451638	1.29535	Ppp1r9a	neurabin 1		A_44_P838888	1.22717	Brip1_predicted	BRCA1 interacting protein C-terminal helicase 1 (predicted)		A_44_P853289	1.3844	1.3433	RGD1359158	similar to RIKEN cDNA 1110059E24				A_42_P503419	0.513889	Gprc5c	G protein-coupled receptor, family C, group 5, member C		A_44_P102652	1.20605	Ikbkap	inhibitor of kappa light polypeptide enhancer in B-cells, kinase complex-associated protein		A_44_P1058112	1.22108	Yars2	tyrosyl-tRNA synthetase 2 (mitochondrial)		A_44_P992306	1.29923	1.48216	Gnpda2_predicted
A_44_P445344	1.38463	Ddit3	DNA-damage inducible transcript 3		A_42_P592144	1.29526	Fath	fat tumor suppressor homolog (Drosophila)		A_44_P491393	1.22581	Nudt7_predicted	nudix (nucleoside diphosphate linked moiety X)-type motif 7 (predicted)		A_44_P219598	1.37898	1.20459	Unc5c	unc-5 homolog C (C. elegans)				A_42_P504358	1.5165	RGD1305347_predicted	similar to RIKEN cDNA 2610528J11 (predicted)		A_44_P1002173	1.20554	Cuedc2_predicted	CUE domain containing 2 (predicted)		A_44_P1008356	1.221	RGD1561181_predicted	RGD1561181 (predicted)		A_44_P311078	1.29644	1.36249	RGD1565619_predicted
A_44_P261874	1.36812	Hspca	heat shock protein 1, alpha		A_42_P467037	1.28752	Prkr	Protein kinase, interferon-inducible double stranded RNA dependent		A_44_P191540	1.22523	Fpgt	fucose-1-phosphate guanylyltransferase		A_43_P23182	1.37865	1.31331	RGD1310953	similar to RIKEN cDNA 2610510J17				A_42_P504523	1.31937	Wrnip1	Werner helicase interacting protein 1		A_42_P716553	1.20543	Rhod_predicted	ras homolog gene family, member D (predicted)		A_44_P468681	1.22024	Krtcap2_predicted	keratinocyte associated protein 2 (predicted)		A_44_P296180	1.29613	1.24934	Arg2
A_44_P507448	1.36463	RGD1359509	similar to hypothetical protein FLJ13448		A_44_P838096	1.28716	Rsbn1_predicted	rosbin, round spermatid basic protein 1 (predicted)		A_42_P503768	1.22508	Gemin6	gem (nuclear organelle) associated protein 6		A_44_P234270	1.3769	1.37036	RGD1309730_predicted	similar to RIKEN cDNA B230118H07 (predicted)				A_42_P506956	0.829946	Pcsk4	proprotein convertase subtilisin/kexin type 4		A_44_P288756	1.20396	RGD1565117_predicted	similar to 40S ribosomal protein S26 (predicted)		A_44_P464393	1.2198	Ccdc59_predicted	coiled-coil domain containing 59 (predicted)		A_42_P842580	1.29489	1.2637	RGD1566239_predicted
A_44_P1040642	1.35655	Mafb	v-maf musculoaponeurotic fibrosarcoma oncogene family, protein B (avian)		A_44_P336489	1.28699	Txndc13	thioredoxin domain containing 13		A_44_P170527	1.2232	Fzd1	frizzled homolog 1 (Drosophila)		A_42_P518958	1.37415	1.35199	Synj2bp	synaptojanin 2 binding protein				A_42_P507027	0.775777	Tm6p1	fasting-inducible integral membrane protein TM6P1		A_44_P748217	1.20394	RGD1559545_predicted	similar to ATPase inhibitory factor 1 (predicted)		A_44_P1023146	1.21926	Gtf2b	general transcription factor IIB		A_44_P652919	1.29355	1.31676	RGD1304653_predicted
A_44_P603986	1.3502	RGD1564868_predicted	similar to ARG99 homolog (predicted)		A_44_P340163	1.28459	Plcb4	phospholipase C, beta 4		A_44_P158599	1.223	Ppp1r14c	protein phosphatase 1, regulatory (inhibitor) subunit 14c		A_44_P183075	1.37306	1.29265	Bcap29	B-cell receptor-associated protein 29				A_42_P507857	1.21202	Psmd9	proteasome (prosome, macropain) 26S subunit, non-ATPase, 9		A_42_P688843	1.2037	Polr2i_predicted	polymerase (RNA) II (DNA directed) polypeptide I (predicted)		A_44_P128523	1.21907	RGD1565806_predicted	similar to 60S ribosomal protein L23a (predicted)		A_44_P210173	1.2895	1.20912	Tnfrsf12a
A_44_P210173	1.35013	Tnfrsf12a	tumor necrosis factor receptor superfamily, member 12a		A_44_P181511	1.28456	Phf17_predicted	PHD finger protein 17 (predicted)		A_42_P683425	1.22294	RGD1559748_predicted	similar to Palate lung and nasal carcinoma-like protein precursor (Tongue plunc-like protein) (predicted)		A_44_P146969	1.37157	1.20075	Zfp148	zinc finger protein 148				A_42_P509314	1.31561	Tubb3	tubulin, beta 3		A_44_P995038	1.20341	RGD1561181_predicted	RGD1561181 (predicted)		A_44_P794598	1.21886	Hnrpa3	heterogeneous nuclear ribonucleoprotein A3		A_44_P450460	1.28838	1.32712	RGD1311362
A_44_P258336	1.34606	Tmem39a	transmembrane protein 39a		A_44_P181202	1.28311	Jrkl_predicted	jerky homolog-like (mouse) (predicted)		A_43_P13114	1.2223	Anxa7	annexin A7		A_43_P16583	1.36954	1.23669	Snx2_predicted	sorting nexin 2 (predicted)				A_42_P510432	0.757498	RGD1311605_predicted	similar to apoptosis related protein APR-3; p18 protein (predicted)		A_44_P262392	1.20177	Eif4ebp1	eukaryotic translation initiation factor 4E binding protein 1		A_44_P324116	1.21729	RGD1560421_predicted	similar to RIKEN cDNA 5330401P04 (predicted)		A_42_P565385	1.28652	1.30339	Rps23
A_44_P1060234	1.34388	Pdcl3	phosducin-like 3		A_44_P481525	1.28105	Eif5	eukaryotic translation initiation factor 5		A_44_P505851	1.22173	Set_predicted	SET translocation (predicted)		A_44_P996482	1.36846	1.36794	Chmp5	chromatin modifying protein 5				A_42_P512387	1.9013	Lim2	lens intrinsic membrane protein 2		A_44_P302551	1.20133	Cd320	CD320 antigen		A_44_P203493	1.21662	Tceb1	transcription elongation factor B (SIII), polypeptide 1		A_44_P274641	1.28474	1.34038	Itgb3bp
A_44_P652161	1.33795	RGD1562809_predicted	similar to serine/threonine kinase (predicted)		A_44_P1049055	1.27805	Hspa4l_predicted	heat shock 70kDa protein 4-like (predicted)		A_44_P115886	1.22114	RGD1309534	similar to RIKEN cDNA 4931406C07		A_44_P383411	1.36726	1.30267	Psma3	proteasome (prosome, macropain) subunit, alpha type 3				A_42_P514244	1.32469	Dyrk1a	dual-specificity tyrosine-(Y)-phosphorylation regulated kinase 1A		A_44_P248516	1.20002	RGD1310440_predicted	similar to hypothetical protein (predicted)		A_44_P503669	1.2166	RGD1559988_predicted	similar to RIKEN cDNA 2410018M08 (predicted)		A_44_P255350	1.28393	1.25442	Slc25a19
A_44_P365580	1.33534	Sqle	squalene epoxidase		A_44_P367761	1.27726	Ccng1	cyclin G1		A_42_P645352	1.21774	RGD1309829_predicted	similar to dJ842G6.1.1 (novel protein) (predicted)		A_43_P10252	1.36488	1.33575	Eif3s6	eukaryotic translation initiation factor 3, subunit 6				A_42_P516941	0.76671	Ube4b_predicted	ubiquitination factor E4B, UFD2 homolog (S. cerevisiae) (predicted)		A_42_P843366	0.833287	Adnp	activity-dependent neuroprotective protein		A_44_P347348	1.21647	RGD1310430_predicted	similar to RIKEN cDNA 4921531G14 (predicted)		A_44_P636337	1.28372	1.24881	RGD1565566_predicted
A_44_P297420	1.33476	RGD1559927_predicted	similar to homeodomain protein (predicted)		A_44_P313542	1.27697	Sgk	serum/glucocorticoid regulated kinase		A_44_P841393	1.21723	RGD1305469_predicted	similar to RIKEN cDNA 9030221M09 gene (predicted)		A_44_P1004868	1.36111	1.27907	RGD1310681_predicted	similar to RIKEN cDNA 6720467C03 (predicted)				A_42_P517399	1.30862	Emp3	epithelial membrane protein 3		A_43_P14686	0.833068	Ubap2_predicted	ubiquitin-associated protein 2 (predicted)		A_42_P813898	1.21614	Dgcr8_predicted	DiGeorge syndrome critical region gene 8 (predicted)		A_44_P990376	1.27742	1.26983	Gpnmb
A_43_P22149	1.32895	Socs4_predicted	suppressor of cytokine signaling 4 (predicted)		A_44_P371172	1.27425	Snap25	synaptosomal-associated protein 25		A_42_P543004	1.21694	Socs2	suppressor of cytokine signaling 2		A_42_P724142	1.3578	1.28554	Mphosph10_predicted	M-phase phosphoprotein 10 (U3 small nucleolar ribonucleoprotein) (predicted)				A_42_P517554	0.604088	Polg2_predicted	polymerase (DNA directed), gamma 2, accessory subunit (predicted)		A_44_P1027075	0.832888	Tmem38a_predicted	transmembrane protein 38a (predicted)		A_42_P541962	1.21577	C1qtnf4_predicted	C1q and tumor necrosis factor related protein 4 (predicted)		A_44_P1005933	1.27741	1.3807	Lztfl1
A_44_P348922	1.32846	Cebpb	CCAAT/enhancer binding protein (C/EBP), beta		A_44_P1020018	1.27278	Cnot7_predicted	CCR4-NOT transcription complex, subunit 7 (predicted)		A_44_P378749	1.21631	RGD1564605_predicted	similar to Homeobox protein A10 (predicted)		A_44_P209461	1.35691	1.21037	Rab28	RAB28, member RAS oncogene family				A_42_P517712	0.820515	RGD1565864_predicted	similar to MGC4645 protein (predicted)		A_44_P610320	0.832637	Rab2b	RAB2B, member RAS oncogene family		A_44_P435059	1.21535	RGD1564407_predicted	similar to high mobility group protein homolog HMG4 (predicted)		A_44_P837344	1.27223	1.35197	Esco2_predicted
A_44_P172990	1.32531	Oprd1	opioid receptor, delta 1		A_44_P461315	1.27226	Son	Son cell proliferation protein		A_44_P361504	1.21605	RGD1559667_predicted	similar to basic transcription factor 3 (predicted) (predicted)		A_44_P144775	1.35639	1.2538	Ccdc25_predicted	coiled-coil domain containing 25 (predicted)				A_42_P519311	0.825283	Cklf	chemokine-like factor		A_44_P496262	0.832435	Casp3	caspase 3, apoptosis related cysteine protease		A_44_P266928	1.2153	Surf1	surfeit 1		A_44_P183134	1.27208	1.30647	Smad6_predicted
A_44_P274815	1.32262	Wsb1	WD repeat and SOCS box-containing 1		A_44_P358258	1.27067	Sfrs12	splicing factor, arginine/serine-rich 12		A_44_P220193	1.21458	Zfp364_predicted	zinc finger protein 364 (predicted)		A_44_P350843	1.3535	1.23968	RGD1306508_predicted	similar to hypothetical protein CL25084 (predicted)				A_42_P519770	0.787372	Rpl29	ribosomal protein L29		A_44_P1014445	0.832393	RGD1562173_predicted	similar to zinc finger protein (predicted)		A_44_P482894	1.21224	RGD1564469_predicted	similar to Acidic ribosomal phosphoprotein P0 (predicted)		A_43_P11616	1.2716	1.23539	Atf3
A_44_P144393	1.31895	Ihpk2	inositol hexaphosphate kinase 2		A_44_P178202	1.26919	Luc7l2_predicted	LUC7-like 2 (S. cerevisiae) (predicted)		A_44_P147529	1.21349	RGD1564921_predicted	similar to peptidyl prolyl isomerase H (predicted)		A_44_P1036068	1.35233	1.21137	RGD1311747_predicted	similar to 2700029M09Rik protein (predicted)				A_42_P520497	0.804803	Slc2a5	solute carrier family 2, member 5		A_43_P15352	0.832253	Nploc4	nuclear protein localization 4 homolog (S. cerevisiae)		A_44_P289445	1.21196	Parp16	poly (ADP-ribose) polymerase family, member 16		A_42_P749968	1.27036	1.27032	RGD1306862_predicted
A_43_P11660	1.31848	Pspn	persephin		A_44_P606749	1.2654	Mtmr3	myotubularin related protein 3		A_43_P21142	1.21296	Tlk1_predicted	tousled-like kinase 1 (predicted)		A_42_P632305	1.34706	1.21784	Fkbp3_predicted	FK506 binding protein 3 (predicted)				A_42_P522194	1.25345	Atp2a3	ATPase, Ca++ transporting, ubiquitous		A_42_P808294	0.832163	Ccndbp1	cyclin D-type binding-protein 1		A_44_P403501	1.21141	RGD1306346_predicted	similar to KIAA0794 protein (predicted)		A_44_P348012	1.27025	1.3232	RGD1565584_predicted
A_44_P192583	1.31838	RGD1311447_predicted	LOC363276 (predicted)		A_44_P382363	1.26516	RGD1308119	similar to F-box protein FBL2		A_42_P548791	1.21178	Tsn	translin		A_42_P625419	1.34549	1.35208	RGD1565927_predicted	similar to 4631422O05Rik protein (predicted)				A_42_P524707	0.719924	Prim2	DNA primase, p58 subunit		A_44_P316883	0.831921	RGD1304728_predicted	similar to 4933427D14Rik protein (predicted)		A_44_P446539	1.21139	Lsm8_predicted	LSM8 homolog, U6 small nuclear RNA associated (S. cerevisiae) (predicted)		A_43_P13183	1.26978	1.2512	Syf2
A_44_P445652	1.31798	Nkx2-4_predicted	NK2 transcription factor related, locus 4 (Drosophila) (predicted)		A_44_P238927	1.26339	RGD1561740_predicted	similar to Kinesin family member 18A (predicted)		A_44_P379878	1.21135	Fbxo34_predicted	F-box only protein 34 (predicted)		A_42_P499472	1.34427	1.27628	Cfdp1	craniofacial development protein 1				A_42_P525454	1.27613	Tenc1_predicted	tensin like C1 domain containing phosphatase (predicted)		A_43_P12882	0.831403	Cds2	CDP-diacylglycerol synthase (phosphatidate cytidylyltransferase) 2		A_44_P538989	1.21105	RGD1308147	similar to expressed sequence AW209491		A_42_P475681	1.26844	1.32024	Nol8_predicted
A_43_P14931	1.31328	Nfe2l2	nuclear factor, erythroid derived 2, like 2		A_44_P1044934	1.26306	Anapc5_predicted	anaphase-promoting complex subunit 5 (predicted)		A_44_P217189	1.2102	Echdc2_predicted	enoyl Coenzyme A hydratase domain containing 2 (predicted)		A_44_P716774	1.34377	1.22028	Eml5	echinoderm microtubule associated protein like 5				A_42_P526030	0.77439	Decr1	2,4-dienoyl CoA reductase 1, mitochondrial		A_44_P541187	0.831246	Tpcn2_predicted	two pore segment channel 2 (predicted)		A_44_P522477	1.21098	Tmem106b	transmembrane protein 106B		A_44_P622512	1.26646	1.21124	Atg4b
A_44_P975437	1.3126	Cldn4	claudin 4		A_43_P15431	1.26265	Mterf	mitochondrial transcription termination factor 1		A_43_P12047	1.21002	Sdfr1	stromal cell derived factor receptor 1		A_44_P1000842	1.34163	1.24968	Tex15_predicted	testis expressed gene 15 (predicted)				A_42_P527070	1.27563	Gchfr	GTP cyclohydrolase I feedback regulator		A_44_P557680	0.830633	Cybasc3	cytochrome b, ascorbate dependent 3		A_44_P511049	1.21048	Prosc_predicted	proline synthetase co-transcribed (predicted)		A_43_P22751	1.26411	1.22423	Mtf2
A_44_P269582	1.3118	Dusp8_predicted	dual specificity phosphatase 8 (predicted)		A_44_P837669	1.26144	Abce1	ATP-binding cassette, sub-family E (OABP), member 1		A_43_P19438	1.20977	Zadh1	zinc binding alcohol dehydrogenase, domain containing 1		A_44_P775708	1.33862	1.2798	RGD1560584_predicted	similar to High mobility group protein 1 (HMG-1) (predicted)				A_42_P527101	0.53912	Scly	selenocysteine lyase		A_44_P377670	0.830404	Cpne3_predicted	copine III (predicted)		A_44_P299830	1.21046	RGD1359508	similar to protein C33A12.3		A_43_P12557	1.26331	1.22787	Polr2f
A_42_P547616	1.31175	Ndrg2	N-myc downstream regulated gene 2		A_44_P161220	1.26018	Dbccr1	deleted in bladder cancer chromosome region candidate 1 (human)		A_44_P682021	1.20889	RGD1310484_predicted	similar to hypothetical protein MGC37079 (predicted)		A_44_P508809	1.33674	1.25903	Dpm1_predicted	dolichol-phosphate (beta-D) mannosyltransferase 1 (predicted)				A_42_P527852	0.774627	Xrcc6	X-ray repair complementing defective repair in Chinese hamster cells 6		A_44_P400377	0.829567	Phtf1	putative homeodomain transcription factor 1		A_44_P1038716	1.21025	RGD1565166_predicted	similar to MGC45438 protein (predicted)		A_44_P118625	1.26267	1.22208	Calb1
A_44_P187264	1.31017	Lrfn1_predicted	leucine rich repeat and fibronectin type III domain containing 1 (predicted)		A_44_P323106	1.26017	Abca1	ATP-binding cassette, sub-family A (ABC1), member 1		A_44_P196856	1.20852	RGD1309199	similar to CBF1 interacting corepressor		A_44_P370294	1.33332	1.33807	Za20d3	zinc finger, A20 domain containing 3				A_42_P528007	1.24337	Srp54	signal recognition particle 54		A_44_P664191	0.829512	Arhgef2	rho/rac guanine nucleotide exchange factor (GEF) 2		A_42_P634825	1.20962	Stambp	Stam binding protein		A_44_P409674	1.26167	1.24256	RGD1562149_predicted
A_44_P211069	1.31005	RGD1306119_predicted	similar to transcriptional regulating protein 132 (predicted)		A_44_P351982	1.26011	Dnase1l1	deoxyribonuclease 1-like 1		A_44_P645135	1.20773	RGD1565486_predicted	similar to RNA binding motif protein 25 (predicted)		A_44_P997586	1.33069	1.27996	Plk4_predicted	polo-like kinase 4 (Drosophila) (predicted)				A_42_P529445	0.707722	RGD1308179_predicted	similar to RIKEN cDNA 2010316F05 (predicted)		A_44_P1060108	0.829053	Tmsb10	thymosin, beta 10		A_44_P372601	1.20828	RGD1309759_predicted	similar to cDNA sequence BC013529 (predicted)		A_44_P237153	1.26104	1.28834	Birc5
A_44_P319042	1.30894	Kbtbd2_predicted	kelch repeat and BTB (POZ) domain containing 2 (predicted)		A_42_P489478	1.25895	Cox7b	cytochrome c oxidase subunit VIIb		A_43_P17925	1.20536	Abca8b_predicted	ATP-binding cassette, sub-family A (ABC1), member 8b (predicted)		A_44_P114338	1.32967	1.23313	Efcab2_predicted	EF-hand calcium binding domain 2 (predicted)				A_42_P529780	0.809439	Spdy1	speedy homolog 1 (Drosophila)		A_44_P229079	0.828989	Rb1	retinoblastoma 1		A_44_P1036170	1.20802	Nle1_predicted	notchless homolog 1 (Drosophila) (predicted)		A_43_P13355	1.25916	1.21933	Bambi
A_44_P744940	1.30713	RGD1565640_predicted	similar to IQ motif containing F1 (predicted)		A_43_P16155	1.25885	Braf	v-raf murine sarcoma viral oncogene homolog B1		A_44_P253208	1.20535	Adamts9_predicted	a disintegrin-like and metalloprotease (reprolysin type) with thrombospondin type 1 motif, 9 (predicted)		A_44_P441434	1.32943	1.3959	Cav2	caveolin 2				A_42_P532072	0.556775	Wfikkn1_predicted	WAP, follistatin/kazal, immunoglobulin, kunitz and netrin domain containing 1 (predicted)		A_44_P396218	0.828826	Mtfr1_predicted	mitochondrial fission regulator 1 (predicted)		A_44_P838888	1.20624	Brip1_predicted	BRCA1 interacting protein C-terminal helicase 1 (predicted)		A_43_P22746	1.25778	1.35119	Cdc73
A_44_P277010	1.30672	Imp3_predicted	IMP3, U3 small nucleolar ribonucleoprotein, homolog (yeast) (predicted)		A_43_P20704	1.25859	Dst_predicted	dystonin (predicted)		A_44_P991459	1.2049	RGD1305156	similar to RIKEN cDNA 1110014D18		A_44_P1059334	1.32775	1.20909	Mtdh	metadherin				A_42_P532103	1.47216	Anxa2	annexin A2		A_44_P315022	0.828797	Rad23b	RAD23b homolog (S. cerevisiae)		A_43_P11759	1.20429	Rps26	ribosomal protein S26		A_43_P15524	1.25738	1.23248	Ccnd3
A_43_P15106	1.30667	E2f8	E2F transcription factor 8		A_44_P265058	1.25784	Gmnn_predicted	geminin (predicted)		A_44_P384483	1.20293	RGD1564325_predicted	similar to ribosomal protein S24 (predicted)		A_44_P111575	1.3272	1.29003	Tank	TRAF family member-associated Nf-kappa B activator				A_42_P532444	0.580514	Rgs12	regulator of G-protein signaling 12		A_44_P236259	0.828535	Prkch	protein kinase C, eta		A_44_P115048	1.20375	Terf2ip	telomeric repeat binding factor 2, interacting protein		A_44_P450159	1.25604	1.38492	Tuft1_predicted
A_44_P205572	1.29969	Atpif1	ATPase inhibitory factor 1		A_44_P203740	1.25655	RGD1305077_predicted	similar to Progesterone-induced blocking factor 1 (predicted)		A_44_P310471	1.20182	Vapa	vesicle-associated membrane protein, associated protein a		A_44_P126292	1.32631	1.25275	Bbs5_predicted	Bardet-Biedl syndrome 5 homolog (human) (predicted)				A_42_P533312	0.800592	Pc	Pyruvate carboxylase		A_44_P426102	0.827998	42248	selenoprotein		A_44_P281678	1.20263	Ccdc12_predicted	coiled-coil domain containing 12 (predicted)		A_44_P241439	1.25558	1.22245	Nap1l2
A_44_P1037609	1.29775	RGD1560523_predicted	similar to S-adenosylmethionine synthetase gamma form (Methionine adenosyltransferase) (predicted)		A_44_P220827	1.25549	Zfp367	zinc finger protein 367		A_44_P309325	1.20178	Lig4_predicted	ligase IV, DNA, ATP-dependent (predicted)		A_43_P16599	1.32435	1.29693	RGD1565196_predicted	similar to alcohol dehydrogenase PAN2 (predicted)				A_42_P533918	1.58528	Fzd3	frizzled homolog 3 (Drosophila)		A_43_P17974	0.827924	Cog4_predicted	component of oligomeric golgi complex 4 (predicted)		A_44_P378484	1.20253	Gnas	GNAS complex locus		A_44_P524953	1.25444	1.21883	Rpl6
A_44_P386936	1.296	Gpr89_predicted	G protein-coupled receptor 89 (predicted)		A_44_P290519	1.25401	Dut	deoxyuridine triphosphatase		A_42_P815566	1.20164	Crsp3	cofactor required for Sp1 transcriptional activation, subunit 3		A_44_P158498	1.32149	1.20758	Mina	myc induced nuclear antigen				A_42_P534782	0.695962	Sirt3_predicted	sirtuin 3 (silent mating type information regulation 2, homolog) 3 (S. cerevisiae) (predicted)		A_44_P370213	0.82789	Ncl	nucleolin		A_44_P1027866	1.20222	Nup93	nucleoporin 93		A_44_P502793	1.25216	1.3142	RGD1307700
A_44_P337699	1.29595	RGD1309007_predicted	similar to RIKEN cDNA 2610034E18 gene (predicted)		A_44_P196757	1.2539	Sacs_predicted	sacsin (predicted)		A_44_P988240	1.20121	Rnf2	ring finger protein 2		A_44_P880354	1.32082	1.23914	Prkacb	protein kinase, cAMP dependent, catalytic, beta				A_42_P536326	1.38634	Bicd2	bicaudal D homolog 2 (Drosophila)		A_43_P18798	0.82778	Fbxw8_predicted	F-box and WD-40 domain protein 8 (predicted)		A_42_P689873	1.20196	Cmtm8	CKLF-like MARVEL transmembrane domain containing 8		A_44_P122206	1.25147	1.26917	Timm8b
A_44_P452245	1.29553	Serpine1	serine (or cysteine) peptidase inhibitor, clade E, member 1		A_44_P1055584	1.25386	Dhx40	DEAH (Asp-Glu-Ala-His) box polypeptide 40		A_42_P533918	1.20101	Fzd3	frizzled homolog 3 (Drosophila)		A_42_P479920	1.31915	1.33048	Srp14_predicted	signal recognition particle 14 (predicted)				A_42_P536564	1.58493	Etf1	eukaryotic translation termination factor 1		A_44_P154367	0.827738	Cdc16	CDC16 cell division cycle 16 homolog (S. cerevisiae)		A_42_P604490	1.20147	Faim	Fas apoptotic inhibitory molecule		A_44_P241277	1.2503	1.23093	Traf2_predicted
A_44_P998555	1.29547	Hcfc2	host cell factor C2		A_44_P835214	1.25386	Klhl24	kelch-like 24 (Drosophila)		A_44_P284642	1.2009	RGD1311732	similar to hypothetical protein MGC15407		A_43_P16804	1.3171	1.31678	Pole3	polymerase (DNA directed), epsilon 3 (p17 subunit)				A_42_P537715	0.815015	Wdr61	WD repeat domain 61		A_44_P378315	0.82745	Srp54	signal recognition particle 54		A_44_P368065	1.2003	Adprhl1	ADP-ribosylhydrolase like 1		A_43_P19760	1.24963	1.20295	Sdsl_predicted
A_44_P118625	1.29491	Calb1	calbindin 1		A_43_P17734	1.25342	Aasdhppt_predicted	aminoadipate-semialdehyde dehydrogenase-phosphopantetheinyl transferase (predicted)		A_43_P20024	0.833005	RGD1560123_predicted	similar to mKIAA0089 protein (predicted)		A_44_P544846	1.31658	1.2312	Mkks	McKusick-Kaufman syndrome protein				A_42_P537971	1.97204	Pard6b_predicted	par-6 (partitioning defective 6) homolog beta (C. elegans) (predicted)		A_43_P18210	0.82741	RGD1306148_predicted	similar to KIAA0368 (predicted)		A_43_P15426	0.833235	Trpc3	transient receptor potential cation channel, subfamily C, member 3		A_44_P456072	1.2482	1.24454	NIPBL
A_42_P822638	1.29328	Tsc22d3	TSC22 domain family 3		A_42_P638511	1.25313	RGD1311350	similar to kIAA0367		A_44_P330726	0.832628	Sfrs14_predicted	splicing factor, arginine/serine-rich 14 (predicted)		A_44_P200647	1.31637	1.23031	Hmgb2	high mobility group box 2				A_42_P538334	0.803667	RGD1307583_predicted	LOC361111 (predicted)		A_44_P407740	0.827331	RGD1562059_predicted	similar to RIKEN cDNA 1110038F21 (predicted)		A_42_P582777	0.833179	RGD1565431_predicted	similar to MAPK-interacting and spindle-stabilizing protein (predicted)		A_44_P242924	1.24805	1.20464	Trpc1
A_42_P620762	1.29098	Atf4	activating transcription factor 4		A_44_P412277	1.25059	Rps20	ribosomal protein S20		A_44_P373236	0.832477	Slfn8	schlafen 8		A_44_P1024773	1.3136	1.30298	RGD1561749_predicted	similar to hypothetical protein MGC5528 (predicted)				A_42_P541857	1.27622	Cab39_predicted	calcium binding protein 39 (predicted)		A_43_P15300	0.826501	Pigm	phosphatidylinositol glycan, class M		A_43_P18072	0.832845	Als2	amyotrophic lateral sclerosis 2 (juvenile) homolog (human)		A_44_P332694	1.24756	1.2966	Guk1
A_44_P248193	1.28481	Rel_predicted	reticuloendotheliosis oncogene (predicted)		A_44_P220197	1.25031	Zfp364_predicted	zinc finger protein 364 (predicted)		A_44_P546180	0.832109	Cdc40_predicted	cell division cycle 40 homolog (yeast) (predicted)		A_44_P311985	1.31234	1.20937	RGD1559921_predicted	similar to Macrophage migration inhibitory factor (MIF) (Delayed early response protein 6) (predicted)				A_42_P542744	0.774386	Dchs1_predicted	dachsous 1 (Drosophila) (predicted)		A_44_P243321	0.826403	RGD1310191	similar to Ab2-034		A_44_P975634	0.832633	Tcfeb	transcription factor EB		A_44_P308308	1.24575	1.22716	RGD1566420_predicted
A_44_P269697	1.28458	RGD1561543_predicted	similar to histone H2b-616 (predicted)		A_44_P354244	1.24994	Epb4.1l4b_predicted	erythrocyte protein band 4.1-like 4b (predicted)		A_44_P259516	0.831937	Stx1b2	syntaxin 1B2		A_43_P14214	1.30802	1.23936	Psma6	proteasome (prosome, macropain) subunit, alpha type 6				A_42_P543004	0.728887	Socs2	suppressor of cytokine signaling 2		A_44_P237578	0.826122	RGD1306894_predicted	similar to RIKEN cDNA 5830457O10 (predicted)		A_42_P764359	0.832315	Serbp1	Serpine1 mRNA binding protein 1		A_43_P12266	1.24534	1.23252	Bard1
A_44_P397441	1.28325	RGD1560994_predicted	similar to suppressor of initiator codon mutations, related sequence 1 (predicted)		A_44_P457246	1.24951	RGD1560732_predicted	similar to LIM and senescent cell antigen-like domains 1 (predicted)		A_44_P316239	0.831702	Lyn	Yamaguchi sarcoma viral (v-yes-1) oncogene homolog		A_43_P12964	1.30763	1.23318	Plaa	phospholipase A2, activating protein				A_42_P543762	0.777492	RGD1304999	similar to 4930430E16Rik protein		A_43_P23210	0.826115	Fmip	Fms interacting protein		A_44_P325605	0.832013	G7c	G7c protein		A_44_P463749	1.24506	1.20531	Rasd1
A_44_P509917	1.28215	Isl1	ISL1 transcription factor, LIM/homeodomain 1		A_44_P395374	1.24899	Serpini1	serine (or cysteine) peptidase inhibitor, clade I, member 1		A_44_P992592	0.831525	Timm13	translocase of inner mitochondrial membrane 13 homolog (yeast)		A_44_P254855	1.30628	1.2326	Usp33	ubiquitin specific peptidase 33				A_42_P545943	2.50833	Ca2	carbonic anhydrase 2		A_44_P145549	0.825835	Rnf4	ring finger protein 4		A_44_P409526	0.831981	Gpsm1	G-protein signalling modulator 1 (AGS3-like, C. elegans)		A_44_P374341	1.24229	1.31704	Strn3
A_44_P363252	1.28107	Set_predicted	SET translocation (predicted)		A_44_P191722	1.24864	RGD1305133	similar to Ab2-008		A_44_P325605	0.831439	G7c	G7c protein		A_43_P17864	1.30549	1.21683	St7l	suppression of tumorigenicity 7-like				A_42_P546266	1.54651	Ercc1_predicted	excision repair cross-complementing rodent repair deficiency, complementation group 1 (predicted)		A_44_P349652	0.825564	Ralbp1	ralA binding protein 1		A_44_P1051281	0.831735	Tpr	translocated promoter region		A_44_P379012	1.23938	1.21492	Ctrl
A_44_P205923	1.28052	RGD1564085_predicted	similar to LATS homolog 1 (predicted)		A_42_P692798	1.2478	Tspan2	tetraspanin 2		A_42_P702623	0.83139	Zgpat	zinc finger, CCCH-type with G patch domain		A_44_P147373	1.30466	1.25637	RGD1563180_predicted	similar to amyloid beta precursor protein binding protein 1 (predicted)				A_42_P547616	0.740755	Ndrg2	N-myc downstream regulated gene 2		A_43_P20387	0.825516	Arfgef1_predicted	ADP-ribosylation factor guanine nucleotide-exchange factor 1(brefeldin A-inhibited) (predicted)		A_44_P669345	0.831589	Hdac8_predicted	histone deacetylase 8 (predicted)		A_44_P456433	1.23898	1.20917	Prkcz
A_42_P620591	1.27988	Arpc3_predicted	actin related protein 2/3 complex, subunit 3 (predicted)		A_42_P504250	1.24757	RGD1309624_predicted	similar to RIKEN cDNA 1810011O16 (predicted)		A_44_P490589	0.831284	RGD1562576_predicted	similar to hypothetical protein (predicted)		A_44_P668620	1.30365	1.20789	Ccdc43	coiled-coil domain containing 43				A_42_P547856	0.792881	Prkcb1	protein kinase C, beta 1		A_44_P229618	0.825078	Tmem1_predicted	transmembrane protein 1 (predicted)		A_43_P16636	0.831154	Dhdds	dehydrodolichyl diphosphate synthase		A_44_P1052387	1.23876	1.2671	Hnrpll_predicted
A_43_P14847	1.27884	Mrpl48_predicted	mitochondrial ribosomal protein L48 (predicted)		A_44_P622195	1.24697	Zfp260	zinc finger protein 260		A_42_P673973	0.831168	RGD1311873	similar to hypothetical protein FLJ14466		A_44_P368116	1.30288	1.28816	RGD1562474_predicted	similar to Rap1-interacting factor 1 (predicted)				A_42_P548067	0.779773	Blvrb_predicted	biliverdin reductase B (flavin reductase (NADPH)) (predicted)		A_44_P297114	0.8246	RGD1308915	similar to RIKEN cDNA 1200013P24		A_44_P1054213	0.83114	Hspa5	heat shock 70kDa protein 5 (glucose-regulated protein)		A_42_P462015	1.23811	1.21821	Obfc1
A_42_P455886	1.27828	RGD1308430_predicted	similar to 1700123O20Rik protein (predicted)		A_44_P225493	1.24449	Usp15	ubiquitin specific peptidase 15		A_44_P475363	0.830846	Arhgap17	Rho GTPase activating protein 17		A_44_P255509	1.29902	1.21796	Rpl21	ribosomal protein L21				A_42_P548410	0.673503	Cte1	cytosolic acyl-CoA thioesterase 1		A_44_P480636	0.824575	Ddx19	DEAD (Asp-Glu-Ala-Asp) box polypeptide 19		A_44_P245391	0.830787	Eif2s1	eukaryotic translation initiation factor 2, subunit 1 alpha		A_44_P1000525	1.23633	1.30826	Smc5l1_predicted
A_44_P1047364	1.27577	RGD1566265_predicted	similar to RIKEN cDNA 2610002M06 (predicted)		A_44_P178503	1.24093	RGD1566314_predicted	similar to KIAA1407 (predicted)		A_43_P15782	0.830795	Gtf2ird1	general transcription factor II I repeat domain-containing 1		A_44_P321115	1.29817	1.32891	Commd8_predicted	COMM domain containing 8 (predicted)				A_42_P548840	0.819563	Slc9a1	solute carrier family 9, member 1		A_44_P551995	0.824484	Usp47_predicted	ubiquitin specific protease 47 (predicted)		A_44_P391294	0.830602	Ighmbp2	immunoglobulin mu binding protein 2		A_44_P1044172	1.23606	1.43559	Ift74
A_44_P473515	1.27501	Praf1_predicted	polymerase (RNA) I associated factor 1 (predicted)		A_44_P637792	1.24069	Cbfb	core binding factor beta		A_44_P1021808	0.830685	RGD1561796_predicted	RGD1561796 (predicted)		A_42_P623151	1.29731	1.23346	Dncli2	dynein, cytoplasmic, light intermediate polypeptide 2				A_42_P550172	1.35812	Hip1r	huntingtin interacting protein 1 related		A_44_P224516	0.824405	Scg2	secretogranin 2		A_44_P428534	0.830597	Adipor1	adiponectin receptor 1		A_43_P12242	1.23592	1.2385	Ppap2a
A_43_P14874	1.27142	Arf5	ADP-ribosylation factor 5		A_44_P348868	1.24058	Dync1h1	dynein cytoplasmic 1 heavy chain 1		A_43_P19210	0.830334	Taf1c	similar to TAFI95		A_44_P243081	1.29729	1.23634	RGD1561196_predicted	similar to Ubiquitin carboxyl-terminal hydrolase isozyme L3 (UCH-L3) (Ubiquitin thioesterase L3)				A_42_P552004	1.82545	Tnfrsf4	tumor necrosis factor receptor superfamily, member 4		A_44_P526425	0.824329	Selt	selenoprotein T		A_44_P544019	0.830545	Tcf20	transcription factor 20 (mapped)		A_44_P285507	1.23278	1.32533	Fmr1
A_44_P1020615	1.2714	Ifi44	interferon-induced protein 44		A_43_P11166	1.24048	RGD1307279	similar to RIKEN cDNA 2700002I20		A_44_P375658	0.830218	Rbm11_predicted	RNA binding motif protein 11 (predicted)		A_43_P12837	1.29567	1.22731	Ddx52	DEAD (Asp-Glu-Ala-Asp) box polypeptide 52				A_42_P552187	1.36616	Mtdh	metadherin		A_44_P278602	0.824221	Ap3m1	adaptor-related protein complex 3, mu 1 subunit		A_44_P342858	0.830479	Ephb2_predicted	Eph receptor B2 (predicted)		A_44_P241583	1.23024	1.30965	Kif9_predicted
A_44_P233786	1.26812	Vgf	VGF nerve growth factor inducible		A_44_P266946	1.24017	Rpl9	ribosomal protein L9		A_44_P450562	0.830118	RGD1310043_predicted	similar to Hypothetical protein A630084C13 (predicted)		A_43_P15640	1.29475	1.25249	Pdha1	pyruvate dehydrogenase E1 alpha 1				A_42_P553342	0.762344	RGD1565055_predicted	similar to PDZ-domain protein scribble (predicted)		A_44_P360900	0.824034	Maged1	melanoma antigen, family D, 1		A_43_P11448	0.830382	Cp	ceruloplasmin		A_44_P464221	1.22988	1.20663	RGD1566373_predicted
A_44_P360325	1.26518	Cct3	chaperonin subunit 3 (gamma)		A_44_P526056	1.23845	Hnrpk	heterogeneous nuclear ribonucleoprotein K		A_43_P20802	0.829976	Ftsj2_predicted	FtsJ homolog 2 (E. coli) (predicted)		A_44_P419882	1.29456	1.21815	RGD1560617_predicted	hypothetical gene supported by NM_053561; AF062594 (predicted)				A_42_P554722	0.784405	Pigp_predicted	phosphatidylinositol glycan, class P (predicted)		A_42_P810287	0.82366	Tacc1	transforming, acidic coiled-coil containing protein 1		A_44_P521353	0.829682	Cct7_predicted	chaperonin subunit 7 (eta) (predicted)		A_44_P433632	1.22879	1.23246	Pcgf6
A_44_P212695	1.26422	RGD1565183_predicted	similar to ribosomal protein L28 (predicted)		A_44_P390454	1.2382	Gdi2	GDP dissociation inhibitor 2		A_44_P491909	0.829774	Eif4a1	eukaryotic translation initiation factor 4A1		A_42_P752336	1.29455	1.32261	Nef3	neurofilament 3, medium				A_42_P556316	0.517586	Mtus1	mitochondrial tumor suppressor 1		A_42_P744033	0.823653	RGD1305958	similar to BB128963 protein		A_44_P107132	0.829623	Mapk8ip	mitogen activated protein kinase 8 interacting protein		A_44_P238927	1.22783	1.37137	RGD1561740_predicted
A_44_P337125	1.26149	Slco4a1	solute carrier organic anion transporter family, member 4a1		A_43_P14565	1.23777	RGD1559740_predicted	similar to Protein HSPC163 (predicted)		A_43_P13406	0.829049	Arfgap1	ADP-ribosylation factor GTPase activating protein 1		A_43_P23316	1.2933	1.21172	Rad18_predicted	RAD18 homolog (S. cerevisiae) (predicted)				A_42_P556656	0.810568	Pias4	protein inhibitor of activated STAT, 4		A_44_P489244	0.823419	Casc3	cancer susceptibility candidate 3		A_44_P536806	0.829572	Psmd7_predicted	proteasome (prosome, macropain) 26S subunit, non-ATPase, 7 (predicted)		A_44_P388650	1.22761	1.30567	Camk4
A_44_P508602	1.25828	Crlz1	charged amino acid rich leucine zipper 1		A_42_P606251	1.23769	Mrpl13	mitochondrial ribosomal protein L13		A_44_P541587	0.828973	Fbxo9	F-box only protein 9		A_44_P608365	1.2906	1.2347	Zfp265	zinc finger protein 265				A_42_P556829	0.770551	Wif1	Wnt inhibitory factor 1		A_44_P419123	0.823161	Angpt2	angiopoietin 2		A_44_P930917	0.829433	Arhgef5	Rho guanine nucleotide exchange factor (GEF) 5		A_44_P1055552	1.22731	1.24778	Rpl23
A_42_P698150	1.25827	Adam1a	a disintegrin and metallopeptidase domain 1a		A_43_P19636	1.23762	Paip1_predicted	polyadenylate binding protein-interacting protein 1 (predicted)		A_44_P103278	0.828956	RGD1310686	similar to chromosome 16 open reading frame 5		A_44_P1035656	1.2848	1.3634	Cd24	CD24 antigen				A_42_P557315	0.8068	RGD1308371_predicted	hypothetical LOC293114 (predicted)		A_44_P158973	0.823032	Rab35	RAB35, member RAS oncogene family		A_44_P281693	0.82919	RGD1306274	similar to hypothetical protein BC002942		A_44_P433579	1.2263	1.21718	RGD1305287
A_44_P127156	1.25794	Ncl	nucleolin		A_44_P391035	1.23687	Giot1	gonadotropin inducible ovarian transcription factor 1		A_43_P19625	0.828793	Rutbc2_predicted	RUN and TBC1 domain containing 2 (predicted)		A_43_P14147	1.28439	1.2981	RGD1565289_predicted	similar to RIKEN cDNA 0610008C08 (predicted)				A_42_P557394	1.21741	Isg20	interferon stimulated exonuclease 20		A_44_P325337	0.822724	Prmt4	protein arginine N-methyltransferase 4		A_43_P15737	0.829183	Vil2	villin 2		A_43_P14221	1.22568	1.24716	Tkt
A_44_P930723	1.25787	RGD1560818_predicted	similar to hypothetical protein FLJ38944 (predicted)		A_44_P402936	1.2349	Iars2_predicted	isoleucine-tRNA synthetase 2, mitochondrial (predicted)		A_44_P342858	0.828462	Ephb2_predicted	Eph receptor B2 (predicted)		A_44_P539680	1.28368	1.21671	Garnl1	GTPase activating RANGAP domain-like 1				A_42_P559038	1.28112	Plekhg2_predicted	pleckstrin homology domain containing, family G (with RhoGef domain) member 2 (predicted)		A_44_P244138	0.822123	Ptpn9	protein tyrosine phosphatase, non-receptor type 9		A_44_P189469	0.828529	Lama5	laminin, alpha 5		A_44_P506273	1.22488	1.29737	Neil3_predicted
A_44_P1022458	1.25766	Tubb6	tubulin, beta 6		A_44_P365240	1.23402	Ptpn2	protein tyrosine phosphatase, non-receptor type 2		A_44_P536115	0.828324	Arhgef9	Cdc42 guanine nucleotide exchange factor (GEF) 9		A_44_P353505	1.28222	1.32081	Atpbd1c	ATP binding domain 1 family, member C				A_42_P561597	0.793952	Dnajc10	DnaJ (Hsp40) homolog, subfamily C, member 10		A_44_P475218	0.821916	Pip5k2c	phosphatidylinositol-4-phosphate 5-kinase, type II, gamma		A_44_P449799	0.828296	Pabpn1	poly(A) binding protein, nuclear 1		A_44_P1009603	1.22473	1.22831	RGD1563164_predicted
A_44_P430630	1.2548	Zfp216_predicted	zinc finger protein 216 (predicted)		A_42_P673119	1.23345	Vezf1_predicted	vascular endothelial zinc finger 1 (predicted)		A_44_P469113	0.828324	Slfn2_predicted	schlafen 2 (predicted)		A_44_P118630	1.28203	1.39942	Calb1	calbindin 1				A_42_P562617	1.40958	Irf5_predicted	interferon regulatory factor 5 (predicted)		A_44_P259908	0.820087	Glud1	glutamate dehydrogenase 1		A_44_P469011	0.828237	Tspan31	tetraspanin 31		A_44_P254855	1.22444	1.25384	Usp33
A_44_P237153	1.25358	Birc5	baculoviral IAP repeat-containing 5		A_44_P999404	1.23319	Cd164	CD164 antigen		A_43_P15542	0.828143	Parva	parvin, alpha		A_44_P179325	1.28196	1.24004	RGD1564084_predicted	similar to timeless-interacting protein (predicted)				A_42_P563376	0.739239	Pcyox1	prenylcysteine oxidase 1		A_44_P398455	0.820067	Sec24d_predicted	SEC24 related gene family, member D (S. cerevisiae) (predicted)		A_44_P298210	0.827662	Casp8	caspase 8		A_44_P323404	1.2242	1.29245	Cntf
A_44_P211182	1.25256	RGD1306658	similar to 5830411E10Rik protein		A_44_P718305	1.23309	Atf1	activating transcription factor 1		A_43_P13025	0.827808	Gas6	growth arrest specific 6		A_44_P377611	1.27909	1.22756	Tmem60_predicted	transmembrane protein 60 (predicted)				A_42_P568034	0.791299	Rbks_predicted	ribokinase (predicted)		A_44_P442966	0.819692	Vps37b_predicted	vacuolar protein sorting 37B (yeast) (predicted)		A_44_P309441	0.827653	Ncoa5_predicted	nuclear receptor coactivator 5 (predicted)		A_44_P348154	1.22246	1.21086	Snca
A_44_P303509	1.25149	RGD1561961_predicted	similar to IQ motif and WD repeats 1 (predicted)		A_43_P14157	1.23266	Glud1	glutamate dehydrogenase 1		A_43_P19242	0.827722	Glis2_predicted	GLIS family zinc finger 2 (predicted)		A_44_P301067	1.27852	1.24552	Tmem23	transmembrane protein 23				A_42_P568172	0.831228	Abcc5	ATP-binding cassette, sub-family C (CFTR/MRP), member 5		A_44_P264749	0.819282	Rbl2	retinoblastoma-like 2		A_43_P17344	0.827382	Bcl2l13_predicted	BCL2-like 13 (apoptosis facilitator) (predicted)		A_44_P351595	1.22231	1.2607	Atpbd3_predicted
A_44_P305852	1.24975	Mbd6_predicted	methyl-CpG binding domain protein 6 (predicted)		A_42_P582859	1.23264	Rps18	ribosomal protein S18		A_44_P497290	0.827575	Map3k14_predicted	mitogen-activated protein kinase kinase kinase 14 (predicted)		A_44_P1047615	1.27809	1.28279	Lsm14a_predicted	LSM14 homolog A (SCD6, S. cerevisiae) (predicted)				A_42_P568943	0.800155	RGD1311874_predicted	hypothetical LOC300751 (predicted)		A_44_P311609	0.818876	Bccip_predicted	BRCA2 and CDKN1A interacting protein (predicted)		A_44_P199870	0.827134	Klhl7	kelch-like 7 (Drosophila)		A_44_P1014745	1.22151	1.26069	RGD1309729
A_43_P19411	1.24953	Ppm1d_predicted	protein phosphatase 1D magnesium-dependent, delta isoform (predicted)		A_44_P527134	1.23091	Oxr1	oxidation resistance 1		A_44_P242252	0.827504	Ube2d3	ubiquitin-conjugating enzyme E2D 3 (UBC4/5 homolog, yeast)		A_44_P107184	1.27795	1.22808	Rbbp9	retinoblastoma binding protein 9				A_42_P571960	1.23087	Phf5a	PHD finger protein 5A		A_44_P341847	0.81867	Cacng3	calcium channel, voltage-dependent, gamma subunit 3		A_42_P632498	0.826642	Taf1c	similar to TAFI95		A_42_P630710	1.22086	1.22642	Mtif2
A_44_P530187	1.24944	Plekhq1_predicted	pleckstrin homology domain containing, family Q member 1 (predicted)		A_44_P108421	1.23056	Fndc3a_predicted	fibronectin type III domain containing 3a (predicted)		A_44_P700270	0.827052	RGD1308747_predicted	similar to hypothetical protein FLJ10156 (predicted)		A_43_P19988	1.27768	1.26119	RGD1559610_predicted	similar to CGI-94 protein (predicted)				A_42_P572725	0.762665	Abcc3	ATP-binding cassette, sub-family C (CFTR/MRP), member 3		A_44_P413979	0.818322	Rab10	RAB10, member RAS oncogene family		A_44_P109848	0.826339	RGD1566016_predicted	similar to KIAA0456 protein (predicted)		A_44_P323664	1.2205	1.28051	RGD1559682_predicted
A_44_P439475	1.24934	Klf7_predicted	Kruppel-like factor 7 (ubiquitous) (predicted)		A_44_P833626	1.23051	Pls3	plastin 3 (T-isoform)		A_44_P388650	0.826894	Camk4	calcium/calmodulin-dependent protein kinase IV		A_44_P224489	1.27671	1.38776	Cacybp	calcyclin binding protein				A_42_P573643	0.800423	Shbg	sex hormone binding globulin		A_44_P623094	0.818222	Prpsap1	phosphoribosyl pyrophosphate synthetase-associated protein 1		A_44_P261874	0.826071	Hspca	heat shock protein 1, alpha		A_44_P205479	1.2193	1.2093	Pdcd7_predicted
A_43_P11911	1.24832	Rab3ip	RAB3A interacting protein		A_42_P547856	1.22998	Prkcb1	protein kinase C, beta 1		A_44_P131290	0.826575	RGD1559882_predicted	similar to hypothetical protein E130310N06 (predicted)		A_43_P10591	1.27591	1.20497	Tcea1	transcription elongation factor A (SII) 1				A_42_P574153	1.76574	Ndel1	nudE nuclear distribution gene E homolog like 1 (A. nidulans)		A_44_P367653	0.817843	Mrpl16	mitochondrial ribosomal protein L16		A_44_P1013755	0.825271	Snx12_predicted	sorting nexin 12 (predicted)		A_44_P1017079	1.21863	1.22803	Rnaseh1
A_44_P313592	1.24741	Olr3_predicted	olfactory receptor 3 (predicted)		A_44_P899549	1.22838	RGD1566062_predicted	similar to 2810410A08Rik protein (predicted)		A_44_P1051042	0.826314	C8g_predicted	complement component 8, gamma polypeptide (predicted)		A_44_P177448	1.27588	1.23096	Pafah1b1	platelet-activating factor acetylhydrolase, isoform Ib, alpha subunit 45kDa				A_42_P574411	0.803347	Thoc3_predicted	THO complex 3 (predicted)		A_42_P566906	0.8178	Peci	peroxisomal delta3, delta2-enoyl-Coenzyme A isomerase		A_44_P415269	0.824336	Rhbdl6_predicted	rhomboid, veinlet-like 6 (Drosophila) (predicted)		A_44_P344880	1.21827	1.21022	Uxt
A_44_P461197	1.24698	Sod1	superoxide dismutase 1		A_44_P286888	1.22804	Vapa	vesicle-associated membrane protein, associated protein a		A_44_P295187	0.825725	Gmip_predicted	Gem-interacting protein (predicted)		A_42_P620907	1.27371	1.27136	Ndufb3_predicted	NADH dehydrogenase (ubiquinone) 1 beta subcomplex 3 (predicted)				A_42_P576454	0.639745	Nrm	nurim (nuclear envelope membrane protein)		A_44_P744814	0.817792	Hnrpa3	heterogeneous nuclear ribonucleoprotein A3		A_44_P609899	0.822627	Acpl2	acid phosphatase-like 2		A_42_P639460	1.21737	1.22893	Spg3a
A_44_P1044565	1.24457	Cdadc1	cytidine and dCMP deaminase domain containing 1		A_42_P815827	1.22802	Ube2a	ubiquitin-conjugating enzyme E2A, RAD6 homolog (S. cerevisiae)		A_44_P1000449	0.825551	Pde7a	phosphodiesterase 7A		A_44_P555253	1.27338	1.20949	Dnaja1	DnaJ (Hsp40) homolog, subfamily A, member 1				A_42_P577431	0.767861	Bcl3_predicted	B-cell leukemia/lymphoma 3 (predicted)		A_44_P237886	0.817463	Vdac1	voltage-dependent anion channel 1		A_44_P337740	0.821726	Fars2	phenylalanine-tRNA synthetase 2 (mitochondrial)		A_44_P324009	1.21577	1.28244	Brms1l_predicted
A_44_P1012502	1.24452	Ddx24	DEAD (Asp-Glu-Ala-Asp) box polypeptide 24		A_44_P487081	1.22723	Npuk68	nuclear protein UKp68		A_44_P156966	0.82543	RGD1563226_predicted	similar to ubiquitin-conjugating enzyme UBCi (predicted)		A_44_P279912	1.27329	1.23186	Crebbp	CREB binding protein				A_42_P578953	1.28947	Ptrh1_predicted	peptidyl-tRNA hydrolase 1 homolog (S. cerevisiae) (predicted)		A_44_P406069	0.816326	Insig1	insulin induced gene 1		A_42_P755052	0.821701	Zfp91	zinc finger protein 91		A_43_P11991	1.21559	1.26611	Ifrd1
A_44_P264102	1.24313	Bcl10	B-cell CLL/lymphoma 10		A_44_P121330	1.22723	Zfp37	zinc finger protein 37		A_44_P154721	0.825038	Zfp263_predicted	zinc finger protein 263 (predicted)		A_44_P1042387	1.27104	1.28411	Vdac3	voltage-dependent anion channel 3				A_42_P580618	0.696528	Ip63	IP63 protein		A_44_P375593	0.816281	RGD1305001_predicted	similar to AL023001 protein (predicted)		A_44_P1030168	0.820956	Ppfia2_predicted	protein tyrosine phosphatase, receptor type, f polypeptide (PTPRF), interacting protein (liprin), alpha 2 (predicted)		A_44_P364850	1.21541	1.28779	RGD1564625_predicted
A_43_P13029	1.24239	Acsl3	acyl-CoA synthetase long-chain family member 3		A_43_P14727	1.226	RGD1305045_predicted	similar to hypothetical protein (predicted)		A_44_P440923	0.824857	Rpl18	ribosomal protein L18		A_44_P1001735	1.26932	1.27854	Nudcd2	NudC domain containing 2				A_42_P580844	0.818076	Cdc2a	cell division cycle 2 homolog A (S. pombe)		A_43_P13074	0.815948	Rab3d	RAB3D, member RAS oncogene family		A_44_P220104	0.820439	Drap1_predicted	Dr1 associated protein 1 (negative cofactor 2 alpha) (predicted)		A_44_P995906	1.21468	1.21227	Polh_predicted
A_42_P621736	1.24119	Rplp1	ribosomal protein, large, P1		A_43_P14529	1.223	Mpdz	multiple PDZ domain protein		A_44_P544552	0.824535	Usp3	ubiquitin specific peptidase 3		A_43_P18201	1.26927	1.33165	Zfp339_predicted	zinc finger protein 339 (predicted)				A_42_P581135	1.20746	RGD1307799	similar to RIKEN cDNA 2400003C14		A_44_P235919	0.815946	Ccng1	cyclin G1		A_44_P105749	0.818873	RGD1563657_predicted	similar to hypothetical protein DKFZp434H177.1 - human (fragment) (predicted)		A_43_P17377	1.21367	1.37943	Uchl5
A_43_P10032	1.24044	Ubn1_predicted	ubinuclein 1 (predicted)		A_44_P264441	1.2221	Rps2	ribosomal protein S2		A_44_P366832	0.824345	Cdc42bpa	CDC42 binding protein kinase alpha		A_44_P193704	1.2676	1.264	Btbd1	BTB (POZ) domain containing 1				A_42_P581567	0.813958	Gart	phosphoribosylglycinamide formyltransferase		A_44_P495832	0.814998	Pgm3_predicted	phosphoglucomutase 3 (predicted)		A_42_P524370	0.818522	Tcf4	transcription factor 4		A_43_P16547	1.21104	1.22683	Rras_predicted
A_42_P484456	1.23923	RGD1305975_predicted	similar to BolA domain-containing protein like (11.4 kD) (1P25) (predicted)		A_44_P488594	1.22098	Tspan6	tetraspanin 6		A_44_P241258	0.824244	Sdfr2_predicted	stromal cell derived factor receptor 2 (predicted)		A_43_P10890	1.26711	1.2216	Tbca	tubulin cofactor a				A_42_P582044	0.829128	Mrps30_predicted	mitochondrial ribosomal protein S30 (predicted)		A_43_P22238	0.814676	RGD1306802	similar to hypothetical protein BC008207		A_44_P1051068	0.818023	RGD1310969_predicted	similar to KIAA1259 protein (predicted)		A_44_P378749	1.2099	1.20278	RGD1564605_predicted
A_44_P550145	1.23917	Scd1	stearoyl-Coenzyme A desaturase 1		A_44_P531575	1.22088	Sap1	sodium channel associated protein 1		A_44_P153753	0.823784	Ttl	tubulin tyrosine ligase		A_44_P473159	1.26635	1.22897	Fshprh1	FSH primary response 1				A_42_P582144	1.31926	Tor1aip1	torsin A interacting protein 1		A_44_P139939	0.813998	Cp	ceruloplasmin		A_44_P419379	0.817996	Snrp70_predicted	U1 small nuclear ribonucleoprotein polypeptide A (predicted)		A_44_P744113	1.20987	1.26895	Rab6ip1_predicted
A_44_P173575	1.2384	Rassf1	Ras association (RalGDS/AF-6) domain family 1		A_43_P16895	1.22038	RGD1304626_predicted	similar to KIAA1128 protein (predicted)		A_44_P241324	0.823572	Rbm22	RNA binding motif protein 22		A_44_P286409	1.26156	1.25227	Ttk_predicted	Ttk protein kinase (predicted)				A_42_P582378	0.760388	Sc65	synaptonemal complex protein SC65		A_44_P461505	0.813511	Dgka	diacylglycerol kinase, alpha		A_44_P1017536	0.816691	Ddx24	DEAD (Asp-Glu-Ala-Asp) box polypeptide 24		A_43_P12687	1.20962	1.28318	Deaf1
A_44_P1070510	1.23816	Col4a1	procollagen, type IV, alpha 1		A_44_P372674	1.22005	Prkrir_predicted	protein-kinase, interferon-inducible double stranded RNA dependent inhibitor, repressor of (P58 repressor) (predicted)		A_44_P531821	0.823507	Hoxc4	homeo box C4 (mapped)		A_42_P769766	1.2604	1.27267	RGD1310899_predicted	similar to CGI-35 protein (predicted)				A_42_P582467	0.635862	Podxl	podocalyxin-like		A_44_P793224	0.81343	RGD1564560_predicted	similar to RCK (predicted)		A_44_P209149	0.81656	Myo5a	myosin Va		A_44_P1048404	1.20864	1.27951	Rab8a
A_44_P121682	1.23742	RGD1561993_predicted	similar to Small nuclear ribonucleoprotein F (snRNP-F) (predicted)		A_43_P10725	1.21994	Rab18	RAB18, member RAS oncogene family		A_43_P23054	0.823403	Nt5m_predicted	5',3'-nucleotidase, mitochondrial (predicted)		A_44_P1019639	1.25985	1.20099	Gnai3	guanine nucleotide binding protein, alpha inhibiting 3				A_42_P583245	0.803281	RGD1561141_predicted	similar to solute carrier family 25 (mitochondrial carrier, Aralar), member 12 (predicted)		A_44_P391806	0.813179	Tmem32_predicted	transmembrane protein 32 (predicted)		A_44_P447635	0.816322	Cplx2	complexin 2		A_44_P461912	1.20803	1.27889	Stag2_predicted
A_44_P289378	1.23382	Cpt1b	carnitine palmitoyltransferase 1b, muscle		A_44_P510972	1.2198	RGD1311595	similar to KIAA2026 protein		A_44_P1037041	0.822856	Map3k6_predicted	mitogen-activated protein kinase kinase kinase 6 (predicted)		A_44_P496948	1.25979	1.26866	Casc4_predicted	cancer susceptibility candidate 4 (predicted)				A_42_P585119	0.707963	RGD735029	SEL1 domain containing protein RGD735029		A_44_P292836	0.813075	Ankrd13	ankyrin repeat domain 13		A_44_P370761	0.816007	Nfrkb_predicted	nuclear factor related to kappa B binding protein (predicted)		A_42_P802550	1.20722	1.25223	Pdlim1
A_44_P669909	1.23165	Dhx35_predicted	DEAH (Asp-Glu-Ala-His) box polypeptide 35 (predicted)		A_44_P109791	1.21943	Pja2	praja 2, RING-H2 motif containing		A_44_P220882	0.8225	Cpne5_predicted	copine V (predicted)		A_44_P220610	1.25868	1.25766	Fahd1	fumarylacetoacetate hydrolase domain containing 1				A_42_P585328	0.79226	Xrcc1	X-ray repair complementing defective repair in Chinese hamster cells 1		A_44_P183694	0.81303	Anxa2-ps1	annexin 2 pseudogene1		A_44_P403482	0.815966	RGD1311493_predicted	similar to CG13379-PA (predicted)		A_44_P264558	1.20688	1.2943	Dek
A_44_P323045	1.23149	Arl1	ADP-ribosylation factor-like 1		A_42_P582144	1.21943	Tor1aip1	torsin A interacting protein 1		A_44_P698400	0.821221	RGD1561302_predicted	similar to Hypothetical protein A030013D21 (predicted)		A_43_P19201	1.25832	1.23518	Dcun1d1_predicted	DCN1, defective in cullin neddylation 1, domain containing 1 (S. cerevisiae) (predicted)				A_42_P585995	0.562267	RGD1308116_predicted	similar to hypothetical protein MGC42105 (predicted)		A_43_P17088	0.812943	Agpat5_predicted	1-acylglycerol-3-phosphate O-acyltransferase 5 (lysophosphatidic acid acyltransferase, epsilon) (predicted)		A_44_P536780	0.815751	Kcng2	potassium voltage-gated channel, subfamily G, member 2		A_43_P20930	1.20472	1.27855	Thumpd2
A_43_P21284	1.23114	Ppp1r3c	protein phosphatase 1, regulatory (inhibitor) subunit 3C		A_42_P524610	1.21902	Pphln1_predicted	periphilin 1 (predicted)		A_44_P220868	0.82035	Rpn2	ribophorin II		A_43_P12191	1.25749	1.26274	Pdcd4	programmed cell death 4				A_42_P586064	0.692298	Pacs1	phosphofurin acidic cluster sorting protein 1		A_44_P126134	0.812742	Syvn1	synovial apoptosis inhibitor 1, synoviolin		A_44_P205923	0.815345	RGD1564085_predicted	similar to LATS homolog 1 (predicted)		A_44_P1023801	1.20466	1.24554	Kif23_predicted
A_43_P15362	1.23028	Slc9a5	solute carrier family 9 (sodium/hydrogen exchanger), member 5		A_44_P187676	1.2186	RGD1306493_predicted	similar to hypothetical protein FLJ10300 (predicted)		A_42_P716999	0.819879	Igsf4a	immunoglobulin superfamily, member 4A		A_44_P483288	1.25597	1.30306	Txnl5_predicted	thioredoxin-like 5 (predicted)				A_42_P589025	0.772891	Slc12a5	solute carrier family 12, (potassium-chloride transporter) member 5		A_44_P925990	0.811916	Ifnar1_predicted	interferon (alpha and beta) receptor 1 (predicted)		A_44_P292510	0.814646	Slc2a3	solute carrier family 2 (facilitated glucose transporter), member 3		A_44_P331003	1.20371	1.21422	Arid4a_predicted
A_43_P13221	1.23026	Ppp6c	protein phosphatase 6, catalytic subunit		A_44_P124294	1.21842	Orc2l	origin recognition complex, subunit 2-like (S. cerevisiae)		A_44_P311827	0.819778	Slc26a8_predicted	solute carrier family 26, member 8 (predicted)		A_44_P278639	1.25437	1.22914	Dmtf1	cyclin D binding myb-like transcription factor 1				A_42_P589674	0.677881	Taf6	TAF6 RNA polymerase II, TATA box binding protein (TBP)-associated factor		A_44_P313767	0.810256	Tfrc	transferrin receptor		A_44_P522836	0.813987	Dusp18	dual specificity phosphatase 18		A_44_P1015388	1.20359	1.23906	Ankrd24_predicted
A_44_P298304	1.22948	Secp43	tRNA selenocysteine associated protein		A_44_P417104	1.2181	Sucla2_predicted	succinate-Coenzyme A ligase, ADP-forming, beta subunit (predicted)		A_44_P213353	0.819609	Wdr35_predicted	WD repeat domain 35 (predicted)		A_42_P836063	1.25185	1.21487	Kbtbd3_predicted	kelch repeat and BTB (POZ) domain containing 3 (predicted)				A_42_P590466	0.724106	RGD1305833	similar to RIKEN cDNA 2700067D09		A_44_P362915	0.809743	Il13ra1	interleukin 13 receptor, alpha 1		A_44_P1047331	0.813848	RGD1308877_predicted	similar to CGI-09 protein (predicted)		A_43_P15862	1.20307	1.30606	Gabrq
A_44_P322590	1.22832	Klf9	Kruppel-like factor 9		A_44_P496438	1.21787	Cyb5r4	cytochrome b5 reductase 4		A_44_P1011373	0.819155	RGD1565022_predicted	similar to calmodulin regulated spectrin-associated protein 1 (predicted)		A_44_P1034522	1.25148	1.22652	Impad1	inositol monophosphatase domain containing 1				A_42_P591374	1.23403	Ddx10_predicted	DEAD (Asp-Glu-Ala-Asp) box polypeptide 10 (predicted)		A_43_P16562	0.808408	RGD1310686	similar to chromosome 16 open reading frame 5		A_44_P131036	0.813824	Sdccag3	serologically defined colon cancer antigen 3		A_44_P204078	0.832759	0.815003	RGD1561926_predicted
A_44_P476830	1.2283	Hspa4	heat shock protein 4		A_44_P1039184	1.21757	Zfp216_predicted	zinc finger protein 216 (predicted)		A_44_P400377	0.817867	Phtf1	putative homeodomain transcription factor 1		A_44_P1010226	1.25013	1.26086	Mrpl1_predicted	mitochondrial ribosomal protein L1 (predicted)				A_42_P594793	0.778781	Prss8	protease, serine, 8 (prostasin)		A_44_P178179	0.80571	Pgbd5_predicted	piggyBac transposable element derived 5 (predicted)		A_44_P461343	0.813266	Rara	retinoic acid receptor, alpha		A_44_P334352	0.832001	0.761065	Abcf1
A_44_P137356	1.22818	Herpud1	homocysteine-inducible, endoplasmic reticulum stress-inducible, ubiquitin-like domain member 1		A_44_P510659	1.21721	Sdfr1	stromal cell derived factor receptor 1		A_42_P616342	0.817667	Chga	chromogranin A		A_44_P372237	1.24875	1.22181	Mterfd1	MTERF domain containing 1				A_42_P595591	0.615332	Amd1	S-adenosylmethionine decarboxylase 1		A_44_P190115	0.80511	Snx19_predicted	sorting nexin 19 (predicted)		A_42_P750340	0.812856	RGD1563319_predicted	similar to RIKEN cDNA 6330512M04 gene (predicted)		A_44_P246343	0.831941	0.786692	Taf15_predicted
A_44_P410159	1.22811	Fkbp7_predicted	FK506 binding protein 7 (predicted)		A_44_P172604	1.21658	Ugcg	UDP-glucose ceramide glucosyltransferase		A_44_P476663	0.817513	Asb3_predicted	ankyrin repeat and SOCS box-containing protein 3 (predicted)		A_44_P383825	1.24665	1.30865	Calu	calumenin				A_42_P596024	0.776565	Spnb3	spectrin beta 3		A_43_P11423	0.805091	Api5_predicted	apoptosis inhibitor 5 (predicted)		A_44_P478430	0.812758	Centb5_predicted	centaurin, beta 5 (predicted)		A_43_P12855	0.831754	0.811394	Olfm1
A_44_P311351	1.22734	Pou2f3	POU domain, class 2, transcription factor 3		A_44_P221056	1.21645	Ralbp1	ralA binding protein 1		A_44_P393966	0.817064	RGD1308432_predicted	similar to cDNA sequence BC020002 (predicted)		A_42_P626023	1.24592	1.2277	Cenpj_predicted	centromere protein J (predicted)				A_42_P596942	1.80203	Filip1	filamin A interacting protein 1		A_44_P538406	0.805018	Fkbp1a	FK506 binding protein 1a		A_44_P504244	0.812189	RGD1562317_predicted	similar to expressed sequence AW212394 (predicted)		A_44_P1024714	0.831275	0.752734	Tbl1x_predicted
A_44_P683862	1.22695	Blcap	bladder cancer associated protein homolog (human)		A_44_P622684	1.21612	Zswim6	zinc finger, SWIM domain containing 6		A_44_P992468	0.816772	RGD1563971_predicted	similar to trafficking protein particle complex 5 (predicted)		A_44_P1049532	1.24512	1.30005	RGD1311863	similar to RIKEN cDNA 2410127L17				A_42_P597242	0.801152	RGD1303142	oxidative stress responsive gene		A_44_P101211	0.804907	Mcl1	myeloid cell leukemia sequence 1		A_43_P18787	0.812123	Ncoa6	nuclear receptor coactivator 6		A_43_P14355	0.830386	0.768707	Gkap1
A_43_P22646	1.22651	Utx_predicted	ubiquitously transcribed tetratricopeptide repeat gene, X chromosome (predicted)		A_44_P538820	1.21505	RGD1564153_predicted	similar to Pleckstrin homology domain-containing protein family A member 1 (Tandem PH domain containing protein-1) (predicted)		A_44_P664191	0.816451	Arhgef2	rho/rac guanine nucleotide exchange factor (GEF) 2		A_44_P136342	1.24391	1.21541	Ugp2	UDP-glucose pyrophosphorylase 2				A_42_P597638	0.691512	Mte1	mitochondrial acyl-CoA thioesterase 1		A_44_P802937	0.803842	Gnb1	guanine nucleotide binding protein, beta 1		A_44_P300215	0.812092	Stk11ip_predicted	serine/threonine kinase 11 interacting protein (predicted)		A_43_P15001	0.82953	0.816107	Vezf1_predicted
A_44_P494250	1.22618	Hist1h4m_predicted	histone cluster 1, H4m (predicted)		A_44_P700164	1.21481	Mrps14_predicted	mitochondrial ribosomal protein S14 (predicted)		A_44_P461331	0.816431	Slc25a16	solute carrier family 25 (mitochondrial carrier, Graves disease autoantigen), member 16		A_43_P17468	1.24342	1.31969	Surb7_predicted	SRB7 (suppressor of RNA polymerase B) homolog (S. cerevisiae) (predicted)				A_42_P598531	0.819122	Cds1	CDP-diacylglycerol synthase 1		A_44_P226461	0.803492	Sacm1l	SAC1 (suppressor of actin mutations 1, homolog)-like (S. cerevisiae)		A_44_P156830	0.811477	Ripk1_predicted	receptor (TNFRSF)-interacting serine-threonine kinase 1 (predicted)		A_44_P185504	0.829	0.828326	Rab5c_predicted
A_42_P665879	1.22614	Atf5	activating transcription factor 5		A_43_P12569	1.21463	Idh1	isocitrate dehydrogenase 1 (NADP+), soluble		A_42_P596942	0.816384	Filip1	filamin A interacting protein 1		A_44_P780805	1.24151	1.24396	RGD1310199	similar to RIKEN cDNA D030070L09				A_42_P598965	0.754253	Wdr23	WD repeat domain 23		A_44_P421391	0.803335	Slc1a4	solute carrier family 1 (glutamate/neutral amino acid transporter), member 4		A_44_P412159	0.811384	Cast	calpastatin		A_43_P12451	0.828706	0.780552	Slc16a3
A_44_P202988	1.22589	Odc1	ornithine decarboxylase 1		A_43_P12012	1.21391	Crry	complement receptor related protein		A_44_P237621	0.815467	Txnip	thioredoxin interacting protein		A_44_P514987	1.24129	1.23057	Sdccag33_predicted	serologically defined colon cancer antigen 33 (predicted)				A_42_P599810	0.772331	Idh3g	isocitrate dehydrogenase 3 (NAD), gamma		A_44_P160550	0.801973	Capn2	calpain 2		A_42_P677623	0.810987	Klf6	Kruppel-like factor 6		A_44_P313761	0.828449	0.826964	Mgat1
A_44_P224884	1.22498	RGD1565258_predicted	similar to 40S ribosomal protein S17 (predicted)		A_43_P19173	1.21344	Sdccag1	serologically defined colon cancer antigen 1		A_44_P107219	0.814963	Gltscr2	glioma tumor suppressor candidate region gene 2		A_43_P13181	1.24127	1.23617	Clcc1	chloride channel CLIC-like 1				A_42_P600777	0.780982	Xab2	XPA binding protein 2		A_44_P337501	0.800424	RGD1309903_predicted	similar to mKIAA1244 protein (predicted)		A_44_P379699	0.810981	Rapgef1	Rap guanine nucleotide exchange factor (GEF) 1		A_44_P236271	0.827132	0.799629	Hoxc8
A_43_P18451	1.2245	Gpr19	G protein-coupled receptor 19		A_43_P13018	1.21327	Cand1	cullin associated and neddylation disassociated 1		A_44_P520159	0.814948	P2ry2	purinergic receptor P2Y, G-protein coupled 2		A_44_P357470	1.241	1.20943	Bmpr1a	bone morphogenetic protein receptor, type 1A				A_42_P600796	0.782927	Ccdc53_predicted	coiled-coil domain containing 53 (predicted)		A_44_P978901	0.800141	Tjp1_predicted	tight junction protein 1 (predicted)		A_44_P177162	0.810815	RGD1310722_predicted	similar to RIKEN cDNA D130059P03 gene (predicted)		A_43_P11678	0.826891	0.750699	Tnr
A_43_P10467	1.2243	Vkorc1l1	vitamin K epoxide reductase complex, subunit 1-like 1		A_44_P1009178	1.21284	Mapkap1	mitogen-activated protein kinase associated protein 1		A_43_P17591	0.81428	RGD1309266_predicted	similar to RW1 protein (predicted)		A_44_P494862	1.24082	1.22069	Btf3	basic transcription factor 3				A_42_P604033	1.80005	Eaf2	ELL associated factor 2		A_42_P729693	0.797945	Synj2bp	synaptojanin 2 binding protein		A_44_P383965	0.810447	Glg1	golgi apparatus protein 1		A_42_P667782	0.8268	0.823164	RGD1307883
A_42_P835252	1.22389	Timm9	translocase of inner mitochondrial membrane 9 homolog (yeast)		A_44_P1035190	1.21257	Bub1_predicted	budding uninhibited by benzimidazoles 1 homolog (S. cerevisiae) (predicted)		A_44_P116904	0.814104	Vmp_predicted	vesicular membrane protein p24 (predicted)		A_42_P691927	1.23721	1.24516	Brp44l	brain protein 44-like				A_42_P604425	0.786378	Hebp1_predicted	heme binding protein 1 (predicted)		A_44_P991682	0.795956	Pdk3	pyruvate dehydrogenase kinase, isoenzyme 3 (mapped)		A_44_P540848	0.809549	Actn1	actinin, alpha 1		A_44_P391680	0.825918	0.800959	Tnpo2_predicted
A_43_P11144	1.22382	Pdrg1	p53 and DNA damage regulated 1		A_44_P220388	1.21257	RGD1561086_predicted	similar to ribosomal protein L34 (predicted)		A_44_P288142	0.813	Chrna7	cholinergic receptor, nicotinic, alpha polypeptide 7		A_44_P150841	1.23476	1.22753	March5_predicted	membrane-associated ring finger (C3HC4) 5 (predicted)				A_42_P604900	0.698673	Cbx7	chromobox homolog 7		A_44_P235953	0.795117	Lrrc3	leucine rich repeat containing 3		A_43_P17359	0.809524	Hmgb2l1_predicted	high mobility group box 2-like 1 (predicted)		A_44_P131749	0.825841	0.810051	Doc2b
A_44_P1040999	1.22361	Arih1	ariadne ubiquitin-conjugating enzyme E2 binding protein homolog 1 (Drosophila)		A_44_P370015	1.21225	Pgrmc1	progesterone receptor membrane component 1		A_44_P467269	0.812486	Ccnf	cyclin F		A_43_P14933	1.23436	1.3218	Ggh	gamma-glutamyl hydrolase				A_42_P606126	25.1419	Mmp13	matrix metallopeptidase 13		A_44_P297777	0.794755	Flna_predicted	filamin, alpha (predicted)		A_44_P410676	0.809092	Stk11_predicted	serine/threonine kinase 11 (predicted)		A_44_P321176	0.824406	0.764954	hr
A_44_P491653	1.22237	Zfp384	zinc finger protein 384		A_44_P1018246	1.21129	Xpa_predicted	xeroderma pigmentosum, complementation group A (predicted)		A_43_P22513	0.810701	Cyb561d1_predicted	cytochrome b-561 domain containing 1 (predicted)		A_44_P424633	1.23266	1.26588	RGD1307981_predicted	similar to cisplatin resistance-associated overexpressed protein (predicted)				A_42_P606382	0.667981	RGD1560544_predicted	similar to chromosome 11 open reading frame2 (predicted)		A_44_P919504	0.793624	RGD1566072_predicted	similar to Dock1 protein (predicted)		A_44_P320799	0.808786	Gucy1a3	guanylate cyclase 1, soluble, alpha 3		A_44_P482605	0.824175	0.816478	Gipc1
A_44_P377910	1.21999	Iqcb1_predicted	IQ calmodulin-binding motif containing 1 (predicted)		A_44_P342966	1.21029	Rwdd3	RWD domain containing 3		A_43_P21799	0.809666	RGD1310093_predicted	similar to hypothetical protein FLJ11354 (predicted)		A_44_P536932	1.23091	1.2556	Uqcrh	ubiquinol-cytochrome c reductase hinge protein				A_42_P606890	1.21158	Abi2	abl-interactor 2		A_44_P485227	0.79201	RGD1309747_predicted	similar to KIAA0947 protein (predicted)		A_44_P109791	0.80846	Pja2	praja 2, RING-H2 motif containing		A_44_P1051678	0.82387	0.832123	Rasal2_predicted
A_43_P12396	1.21994	Secisbp2	SECIS binding protein 2		A_44_P379805	1.20985	Ankrd42_predicted	ankyrin repeat domain 42 (predicted)		A_44_P267106	0.809575	RGD1564883_predicted	similar to 60S ribosomal protein L12 (predicted)		A_44_P445972	1.23038	1.2161	Thrap1_predicted	thyroid hormone receptor associated protein 1 (predicted)				A_42_P606963	0.767754	RGD1308637	similar to RIKEN cDNA 2310015N07		A_44_P301805	0.791811	Ryk	receptor-like tyrosine kinase		A_42_P797381	0.808363	Tap2	transporter 2, ATP-binding cassette, sub-family B (MDR/TAP)		A_44_P304930	0.823868	0.787394	Dazap1
A_44_P410080	1.21969	RGD1563620_predicted	similar to retinoblastoma binding protein 4 (predicted)		A_44_P241583	1.2094	Kif9_predicted	kinesin family member 9 (predicted)		A_43_P11651	0.809491	Pemt	phosphatidylethanolamine N-methyltransferase		A_42_P743310	1.22991	1.21218	Atp5f1	ATP synthase, H+ transporting, mitochondrial F0 complex, subunit b, isoform 1				A_42_P608768	1.2933	RGD1561608_predicted	similar to novel protein (predicted)		A_44_P466100	0.787594	Pcdhgc3	protocadherin gamma subfamily C, 3		A_44_P290570	0.807457	Zfand2a	zinc finger, AN1-type domain 2A		A_44_P293948	0.823752	0.832443	Ghitm
A_44_P142168	1.21942	Adcyap1	adenylate cyclase activating polypeptide 1		A_43_P15200	1.20935	RGD1562348_predicted	similar to ankyrin repeat domain protein 17 isoform b (predicted)		A_44_P379214	0.809471	Arrb2	arrestin, beta 2		A_44_P332310	1.22751	1.20319	Zfp180	zinc finger protein 180				A_42_P609263	1.36987	Lrrc42	leucine rich repeat containing 42		A_42_P522899	0.787191	Tgfb1	transforming growth factor, beta 1		A_44_P149098	0.806915	Fez2	fasciculation and elongation protein zeta 2 (zygin II)		A_44_P335514	0.822414	0.780697	Atg7
A_44_P503428	1.21938	Umpk_predicted	uridine monophosphate kinase (predicted)		A_42_P762814	1.20926	Tctex1	t-complex testis expressed 1		A_44_P266705	0.809343	RGD1309341	similar to hypothetical protein FLJ38482		A_42_P712718	1.22326	1.20993	RGD1303272	similar to RIKEN cDNA 2010311D03				A_42_P611397	1.80942	St3gal5	ST3 beta-galactoside alpha-2,3-sialyltransferase 5		A_44_P205551	0.786826	Rab8b	RAB8B, member RAS oncogene family		A_44_P351412	0.805122	Adcy7	adenylate cyclase 7		A_43_P15898	0.822238	0.764361	Bmp1
A_44_P974489	1.21902	Dusp22_predicted	dual specificity phosphatase 22 (predicted)		A_43_P15754	1.20822	Hspa9a_predicted	heat shock 70kDa protein 9A (predicted)		A_44_P606085	0.809193	RGD1560934_predicted	similar to nucleoporin like 2 (predicted)		A_43_P12584	1.22281	1.21777	Nfyb	nuclear transcription factor-Y beta				A_42_P612449	0.656623	Fdxr	ferredoxin reductase		A_44_P433957	0.785852	Zmym4_predicted	zinc finger, MYM-type 4 (predicted)		A_44_P128629	0.804549	Gcdh_predicted	glutaryl-Coenzyme A dehydrogenase (predicted)		A_43_P21660	0.822159	0.823168	Unc84a
A_44_P402995	1.2186	RGD1562542_predicted	similar to ribosomal protein S12 (predicted)		A_44_P180334	1.20806	RGD1562510_predicted	similar to H3 histone, family 3B (predicted)		A_42_P726132	0.809049	RGD1305647_predicted	similar to hypothetical protein FLJ23375 (predicted)		A_44_P991833	1.22213	1.23085	Lsm3_predicted	LSM3 homolog, U6 small nuclear RNA associated (S. cerevisiae) (predicted)				A_42_P612834	1.31882	Tmem93_predicted	transmembrane protein 93 (predicted)		A_43_P17656	0.785477	Hnrpul1_predicted	heterogeneous nuclear ribonucleoprotein U-like 1 (predicted)		A_44_P381881	0.803553	Stat3	signal transducer and activator of transcription 3		A_44_P384425	0.822159	0.808178	Ranbp6_predicted
A_44_P180138	1.21785	Hist1h2bl	histone cluster 1, H2bl		A_42_P453935	1.20787	Naca_predicted	nascent-polypeptide-associated complex alpha polypeptide (predicted)		A_42_P466272	0.808443	Psen2	presenilin 2		A_43_P11701	1.22111	1.2377	Sdc2	syndecan 2				A_42_P613305	0.827285	Ramp2	receptor (calcitonin) activity modifying protein 2		A_44_P540855	0.784884	Actn1	actinin, alpha 1		A_44_P275029	0.803141	Mvp	major vault protein		A_44_P1043059	0.821175	0.717995	Spnb2
A_44_P110117	1.21782	Ndufb7_predicted	NADH dehydrogenase (ubiquinone) 1 beta subcomplex, 7 (predicted)		A_44_P558660	1.20784	Ptk9	protein tyrosine kinase 9		A_44_P144564	0.808263	Chrm4	cholinergic receptor, muscarinic 4		A_43_P19599	1.22099	1.22255	Bbx_predicted	bobby sox homolog (Drosophila) (predicted)				A_42_P616287	0.805908	C1r	complement component 1, r subcomponent		A_43_P20951	0.780877	Anapc1_predicted	anaphase promoting complex subunit 1 (predicted)		A_44_P412491	0.80276	RGD1309487	similar to hypothetical protein FLJ10233		A_44_P789739	0.821008	0.821185	Slc19a2
A_44_P473731	1.2165	Abr_predicted	active BCR-related gene (predicted)		A_44_P217266	1.20746	Xpo1	exportin 1, CRM1 homolog (yeast)		A_44_P347368	0.80734	Glb1_predicted	galactosidase, beta 1 (mapped)		A_43_P14355	1.22079	1.20431	Gkap1	G kinase anchoring protein 1				A_42_P616342	1.22342	Chga	chromogranin A		A_44_P480153	0.779765	Ret	ret proto-oncogene		A_44_P543012	0.802052	Ptp4a2	protein tyrosine phosphatase 4a2		A_44_P254283	0.820737	0.718943	Map4k3
A_42_P602472	1.21622	RGD1310861	similar to RIKEN cDNA 1500011H22		A_43_P11642	1.20648	Ndufa5	NADH dehydrogenase (ubiquinone) 1 alpha subcomplex 5		A_44_P1056401	0.807107	RGD1303232	Phytn_dehydro and Pyr_redox domain containing protein RGD1303232		A_44_P299214	1.2195	1.25167	Yap1	yes-associated protein 1				A_42_P617594	0.633596	Unc119	UNC-119 homolog (C. elegans)		A_44_P172625	0.777485	Dd25	hypothetical protein Dd25		A_44_P175345	0.801949	Polb	polymerase (DNA directed), beta		A_44_P265013	0.820697	0.788772	RGD1305653_predicted
A_44_P438849	1.21598	Mrpl22_predicted	mitochondrial ribosomal protein L22 (predicted)		A_44_P548025	1.20641	Hnrpm	heterogeneous nuclear ribonucleoprotein M		A_44_P357358	0.806341	Atp6v0e2	ATPase, H+ transporting, V0 subunit E isoform 2		A_44_P316122	1.21773	1.22774	Prkar2b	protein kinase, cAMP dependent regulatory, type II beta				A_42_P618372	1.2316	Nradd	neurotrophin receptor associated death domain		A_44_P402760	0.776317	Atp6v0a1	ATPase, H+ transporting, lysosomal V0 subunit A1		A_44_P1011391	0.801873	Usp40	ubiquitin specific protease 40		A_44_P365694	0.820691	0.793256	Vps37c_predicted
A_44_P231867	1.21572	RGD1309592	similar to hypothetical protein FLJ14675		A_44_P168514	1.20488	Zfhx4_predicted	zinc finger homeodomain 4 (predicted)		A_44_P196717	0.805965	Stk32c_predicted	serine/threonine kinase 32C (predicted)		A_44_P506273	1.21715	1.32421	Neil3_predicted	nei like 3 (E. coli) (predicted)				A_42_P618538	0.665776	Lta4h	leukotriene A4 hydrolase		A_42_P647009	0.775833	Mrip	myosin phosphatase-Rho interacting protein		A_44_P173935	0.801332	Sdccag1	serologically defined colon cancer antigen 1		A_43_P17296	0.820059	0.777641	Sf4
A_42_P541034	1.21567	Garnl1	GTPase activating RANGAP domain-like 1		A_44_P194398	1.20389	RGD1310774_predicted	similar to expressed sequence AA407526 isoform a (predicted)		A_44_P1023515	0.805211	Ube2g2_predicted	ubiquitin-conjugating enzyme E2G 2 (predicted)		A_42_P536326	1.21659	1.25977	Bicd2	bicaudal D homolog 2 (Drosophila)				A_42_P620042	1.6241	Gsk3b	glycogen synthase kinase 3 beta		A_44_P203549	0.773554	Egln3	EGL nine homolog 3 (C. elegans)		A_43_P15989	0.79922	Atp6v0a2	ATPase, H+ transporting, lysosomal V0 subunit a isoform 2		A_42_P637618	0.820039	0.80398	RGD1305823
A_44_P1011253	1.21517	Nars	asparaginyl-tRNA synthetase		A_44_P241439	1.20389	Nap1l2	nucleosome assembly protein 1-like 2		A_44_P544023	0.804063	Tuba6	tubulin, alpha 6		A_44_P105249	1.21468	1.21443	Arhgef3_predicted	Rho guanine nucleotide exchange factor (GEF) 3 (predicted)				A_42_P620448	1.34613	Rybp_predicted	RING1 and YY1 binding protein (predicted)		A_44_P112050	0.770687	RGD1560523_predicted	similar to S-adenosylmethionine synthetase gamma form (Methionine adenosyltransferase) (predicted)		A_44_P478233	0.79796	Pak6_predicted	p21 (CDKN1A)-activated kinase 6 (predicted)		A_44_P115378	0.819671	0.806446	Ssbp3
A_44_P231657	1.21486	Zfp628_predicted	zinc finger protein 628 (predicted)		A_44_P224020	1.2032	Kcna4	potassium voltage-gated channel, shaker-related subfamily, member 4		A_44_P484485	0.80198	Fastk	Fas-activated serine/threonine kinase		A_44_P148865	1.21438	1.23967	Homer1	homer homolog 1 (Drosophila)				A_42_P620591	1.45219	Arpc3_predicted	actin related protein 2/3 complex, subunit 3 (predicted)		A_44_P231994	0.770319	Slc37a3_predicted	solute carrier family 37 (glycerol-3-phosphate transporter), member 3 (predicted)		A_44_P354480	0.796218	Usp36_predicted	ubiquitin specific protease 36 (predicted)		A_44_P540637	0.819307	0.793145	Hnrpf
A_44_P421944	1.21418	RGD1562724_predicted	similar to H3 histone, family 3B (predicted)		A_44_P124717	1.20269	Rbm34	RNA binding motif protein 34		A_44_P116831	0.80164	RGD1308772_predicted	similar to KIAA0564 protein (predicted)		A_42_P462354	1.21375	1.31	Svil_predicted	supervillin (predicted)				A_42_P620762	1.49039	Atf4	activating transcription factor 4		A_43_P15781	0.768828	Jak1	Janus kinase 1		A_44_P442941	0.79603	Ralbp1	ralA binding protein 1		A_44_P372907	0.819278	0.818156	Me2_predicted
A_42_P561644	1.21343	Timm10	translocase of inner mitochondrial membrane 10 homolog (yeast)		A_42_P732771	1.2026	Myt1l	myelin transcription factor 1-like		A_42_P510432	0.801623	RGD1311605_predicted	similar to apoptosis related protein APR-3; p18 protein (predicted)		A_42_P545466	1.21297	1.23371	Chchd3_predicted	coiled-coil-helix-coiled-coil-helix domain containing 3 (predicted)				A_42_P620921	0.789821	RGD1562747_predicted	similar to RIKEN cDNA 1110012L19 (predicted)		A_44_P248358	0.766875	Tk2_predicted	thymidine kinase 2, mitochondrial (predicted)		A_44_P468544	0.795715	Cyb5r1	cytochrome b5 reductase 1		A_44_P326439	0.817772	0.830192	Tmem16f_predicted
A_44_P551952	1.21325	Mrpl55_predicted	mitochondrial ribosomal protein L55 (predicted)		A_44_P400355	1.20256	Ccnh	cyclin H		A_44_P205941	0.800601	Wbscr16_predicted	Williams-Beuren syndrome chromosome region 16 homolog (human) (predicted)		A_44_P1007110	1.21244	1.21967	RGD1565432_predicted	similar to hypothetical protein (predicted)				A_42_P622878	0.760023	Entpd4_predicted	ectonucleoside triphosphate diphosphohydrolase 4 (predicted)		A_44_P457521	0.762719	RGD1306451_predicted	similar to hypothetical protein FLJ23017 (predicted)		A_43_P16964	0.795317	Ppfibp1_predicted	PTPRF interacting protein, binding protein 1 (liprin beta 1) (predicted)		A_44_P493606	0.817439	0.718463	Camk2n1
A_42_P509314	1.21255	Tubb3	tubulin, beta 3		A_42_P639460	1.20223	Spg3a	spastic paraplegia 3A homolog (human)		A_43_P13074	0.799946	Rab3d	RAB3D, member RAS oncogene family		A_43_P10813	1.21185	1.23199	RGD1310925_predicted	similar to putative nucleic acid binding protein RY-1; EST AI449063 (predicted)				A_42_P622913	0.782918	Psenen	presenilin enhancer 2 homolog (C. elegans)		A_44_P519963	0.761658	Ppm1a	protein phosphatase 1A, magnesium dependent, alpha isoform		A_44_P273678	0.794547	Tceb3	transcription elongation factor B (SIII), polypeptide 3		A_44_P419239	0.816425	0.710727	Pdap1
A_44_P167849	1.21234	RGD1562968_predicted	similar to Single-stranded DNA-binding protein 2 (Sequence-specific single-stranded-DNA-binding protein 2) (predicted)		A_43_P16625	1.20214	Rpa3_predicted	replication protein A3 (predicted)		A_44_P128423	0.799175	Lrdd_predicted	leucine-rich and death domain containing (predicted)		A_44_P448286	1.20748	1.21174	RGD1304927_predicted	similar to KIAA1411 protein (predicted)				A_42_P623013	0.715043	Recql5_predicted	RecQ protein-like 5 (predicted)		A_44_P482512	0.759419	Aplp2	amyloid beta (A4) precursor-like protein 2		A_44_P1046054	0.794516	Brd4	bromodomain containing 4		A_44_P538725	0.81606	0.800997	Ppil4_predicted
A_42_P546708	1.21156	Khdrbs3	KH domain containing, RNA binding, signal transduction associated 3		A_42_P609658	1.20208	Psmc2	proteasome (prosome, macropain) 26S subunit, ATPase 2		A_44_P401083	0.798192	Abhd14b	abhydrolase domain containing 14b		A_44_P971207	1.20705	1.20364	RGD1564763_predicted	similar to nudix (nucleoside diphosphate linked moiety X)-type motif 11 (predicted)				A_42_P624333	0.773943	Akr7a2	aldo-keto reductase family 7, member A2 (aflatoxin aldehyde reductase)		A_44_P334851	0.742407	Olr357_predicted	olfactory receptor 357 (predicted)		A_44_P461351	0.793531	Cdw92	CDW92 antigen		A_44_P201726	0.81456	0.832038	RGD1311324
A_44_P309202	1.21095	Slc25a22	solute carrier family 25 (mitochondrial carrier, glutamate), member 22		A_42_P745147	1.20201	Brca2	breast cancer 2		A_44_P604267	0.798145	Chd8	chromodomain helicase DNA binding protein 8		A_43_P22751	1.20599	1.26562	Mtf2	metal response element binding transcription factor 2				A_42_P624773	0.784042	Cpz	carboxypeptidase Z		A_44_P372544	0.74076	Dab2ip	disabled homolog 2 (Drosophila) interacting protein		A_44_P398433	0.793082	Tnks_predicted	tankyrase, TRF1-interacting ankyrin-related ADP-ribose polymerase (predicted)		A_43_P18795	0.814133	0.806594	Agpat6
A_43_P15572	1.21077	Vegfa	vascular endothelial growth factor A		A_44_P237938	1.20194	Vps36_predicted	vacuolar protein sorting 36 (yeast) (predicted)		A_44_P231628	0.797586	Snapc2	small nuclear RNA activating complex, polypeptide 2		A_44_P543619	1.20477	1.24733	RGD1560183_predicted	similar to hypothetical protein FLJ14624 (predicted)				A_42_P625157	0.785794	Zfp503_predicted	zinc finger protein 503 (predicted)		A_44_P1058055	0.73414	Slc39a10_predicted	solute carrier family 39 (zinc transporter), member 10 (predicted)		A_44_P1032285	0.792834	Cdc27	cell division cycle 27 homolog (S. cerevisiae)		A_42_P654166	0.813368	0.74552	RGD1304593_predicted
A_44_P1053706	1.21018	Nip7	nuclear import 7 homolog (S. cerevisiae)		A_44_P151230	1.20191	Lpl	lipoprotein lipase		A_43_P12005	0.796817	Resp18	regulated endocrine-specific protein 18		A_42_P816767	1.20299	1.22608	Nt5c3_predicted	5'-nucleotidase, cytosolic III (predicted)				A_42_P625263	0.755792	Epb4.1l4a_predicted	erythrocyte protein band 4.1-like 4a (predicted)		A_44_P179282	0.727505	Fkbp4	FK506 binding protein 4		A_44_P328829	0.792507	Nek8_predicted	NIMA (never in mitosis gene a)-related expressed kinase 8 (predicted)		A_43_P20537	0.813283	0.819761	Slc35c1_predicted
A_44_P1052798	1.20911	Ate1_predicted	arginine-tRNA-protein transferase 1 (predicted)		A_44_P163242	1.2018	Tacstd1	tumor-associated calcium signal transducer 1		A_44_P394164	0.796438	RGD1561191_predicted	similar to BOM (predicted)		A_42_P667914	1.2027	1.20211	Apg3l	APG3 autophagy 3-like (S. cerevisiae)				A_42_P626023	0.7192	Cenpj_predicted	centromere protein J (predicted)		A_43_P21640	0.720008	Adprtl1	ADP-ribosyltransferase (NAD+; poly (ADP-ribose) polymerase)-like 1		A_44_P508462	0.792423	Anp32b	acidic nuclear phosphoprotein 32 family, member B		A_43_P18992	0.813059	0.718888	RGD1310433_predicted
A_44_P903850	1.20836	Pip5k1b_predicted	phosphatidylinositol-4-phosphate 5-kinase, type 1 beta (predicted)		A_44_P497339	1.20171	Asf1a_predicted	ASF1 anti-silencing function 1 homolog A (S. cerevisiae) (predicted)		A_44_P1033388	0.795658	Agl_predicted	amylo-1, 6-glucosidase, 4-alpha-glucanotransferase (glycogen debranching enzyme, glycogen storage disease type III) (predicted)		A_44_P401062	1.2027	1.21923	RGD1359593	similar to RIKEN cDNA 4921537D05				A_42_P629599	0.563962	Ccdc5	coiled-coil domain containing 5		A_44_P102734	0.701937	Lrrn2_predicted	leucine rich repeat protein 2, neuronal (predicted)		A_44_P297463	0.790789	RGD1311704_predicted	similar to DKFZP564P1916 protein (predicted)		A_44_P302237	0.812416	0.831073	Slc39a1_predicted
A_44_P335402	1.20746	Mocos_predicted	molybdenum cofactor sulfurase (predicted)		A_44_P372439	1.20156	Ppp3ca	protein phosphatase 3, catalytic subunit, alpha isoform		A_44_P555082	0.795635	Ddx26	DEAD/H (Asp-Glu-Ala-Asp/His) box polypeptide 26		A_44_P1013385	1.20016	1.25169	Eef1e1_predicted	eukaryotic translation elongation factor 1 epsilon 1 (predicted)				A_42_P630566	1.38465	RGD1561203_predicted	similar to polymerase (RNA) II (DNA directed) polypeptide H (predicted)		A_44_P389142	0.693262	Mesdc1	mesoderm development candidate 1		A_44_P1006977	0.789632	Lars	leucyl-tRNA synthetase		A_44_P841393	0.811548	0.597873	RGD1305469_predicted
A_44_P213254	1.20722	Mrps25	mitochondrial ribosomal protein S25		A_44_P681642	1.20126	RGD1560198_predicted	similar to eukaryotic translation initiation factor 1A, Y-linked (predicted)		A_44_P761708	0.795123	Slc27a4	solute carrier family 27 (fatty acid transporter), member 4		A_44_P296631	1.20016	1.24269	RGD1306495	similar to EST AA792894				A_42_P632107	0.800434	RGD1307047	hypothetical LOC310781		A_44_P346491	0.559423	Sfrs5	splicing factor, arginine/serine-rich 5		A_44_P168514	0.788867	Zfhx4_predicted	zinc finger homeodomain 4 (predicted)		A_44_P337300	0.811203	0.809708	Il4ra
A_44_P215302	1.20658	Ube2t_predicted	ubiquitin-conjugating enzyme E2T (putative) (predicted)		A_44_P481317	1.20111	Cdk7	cyclin-dependent kinase 7 (homolog of Xenopus MO15 cdk-activating kinase)		A_42_P608325	0.79495	Brd1_predicted	bromodomain containing 1 (predicted)		A_44_P840829	1.20007	1.22141	Hnrpr	heterogeneous nuclear ribonucleoprotein R				A_42_P632328	0.813379	Kctd3	potassium channel tetramerisation domain containing 3							A_44_P290357	0.788834	Eml2	echinoderm microtubule associated protein like 2		A_44_P231597	0.811022	0.775384	Hpcal1
A_44_P141377	1.20563	Dbi	diazepam binding inhibitor		A_44_P241616	1.20055	Ogfrl1	opioid growth factor receptor-like 1		A_43_P16529	0.794143	Gadd45b	growth arrest and DNA-damage-inducible 45 beta		A_43_P10441	0.832995	0.814342	RGD1310937_predicted	similar to hypothetical protein (predicted)				A_42_P634675	0.656752	Centa2	centaurin, alpha 2							A_44_P1046976	0.788706	Rent1_predicted	regulator of nonsense transcripts 1 (predicted)		A_42_P713629	0.81021	0.832374	RGD1305215
A_44_P539035	1.2052	Dtwd1	DTW domain containing 1		A_44_P187166	1.20034	Tubb2b	tubulin, beta 2b		A_43_P11763	0.793903	Add1	adducin 1 (alpha)		A_42_P624333	0.832711	0.831494	Akr7a2	aldo-keto reductase family 7, member A2 (aflatoxin aldehyde reductase)				A_42_P634910	0.801256	Rab4b	RAB4B, member RAS oncogene family							A_44_P1039165	0.785731	Phf3_predicted	PHD finger protein 3 (predicted)		A_44_P205301	0.810002	0.832381	Grinl1a
A_42_P514244	1.20492	Dyrk1a	dual-specificity tyrosine-(Y)-phosphorylation regulated kinase 1A		A_44_P122372	1.20013	Pldn	pallidin		A_44_P1032042	0.790848	Tmem35	transmembrane protein 35		A_44_P383555	0.832093	0.829794	Asb16	ankyrin repeat and SOCS box-containing 16				A_42_P635258	0.722193	RGD1306064_predicted	similar to RIKEN cDNA A630054L15; hypothetical protein MGC38041 (predicted)							A_42_P759524	0.784253	Serpina5	serine (or cysteine) peptidase inhibitor, clade A, member 5		A_44_P408050	0.809349	0.673486	Ckap4_predicted
A_42_P647500	1.20489	Kif3a	kinesin family member 3a		A_44_P331119	0.833223	Spsb3_predicted	splA/ryanodine receptor domain and SOCS box containing 3 (predicted)		A_44_P334717	0.787029	Klc3	kinesin light chain 3		A_42_P823679	0.831916	0.826828	Atp5o	ATP synthase, H+ transporting, mitochondrial F1 complex, O subunit				A_42_P636232	0.813779	Ppic	peptidylprolyl isomerase C							A_44_P1003825	0.783031	Irf3	interferon regulatory factor 3		A_43_P21031	0.809214	0.831963	Pex5_predicted
A_44_P370255	1.20416	Pgam5	phosphoglycerate mutase family member 5		A_43_P11306	0.833171	RGD1311474	similar to transmembrane protein induced by tumor necrosis factor alpha		A_44_P173320	0.785733	RGD1561919_predicted	similar to ribosomal protein S18 (predicted)		A_44_P471631	0.831843	0.802336	Gpatc2	G patch domain containing 2				A_42_P637037	1.21168	Clcn3	chloride channel 3							A_44_P238661	0.781457	RGD1564490_predicted	similar to Coronin, actin binding protein 1C (predicted)		A_42_P707617	0.80839	0.817601	Ywhaq
A_44_P547056	1.20341	Rab24	RAB24, member RAS oncogene family		A_44_P454789	0.833169	Nek3_predicted	NIMA (never in mitosis gene a)-related expressed kinase 3 (predicted)		A_43_P21117	0.785709	Rbm19_predicted	RNA binding motif protein 19 (predicted)		A_42_P505972	0.831423	0.818829	Ube2s_predicted	ubiquitin-conjugating enzyme E2S (predicted)				A_42_P638181	1.34307	Tpo1	developmentally regulated protein TPO1							A_44_P920991	0.781414	Pter	phosphotriesterase related		A_44_P131261	0.807648	0.824784	Usp22_predicted
A_42_P548118	1.20318	Aco1	aconitase 1		A_44_P525681	0.833154	RGD1566186_predicted	similar to 60S ribosomal protein L29 (P23) (predicted)		A_42_P497323	0.785492	Ppp1r10	protein phosphatase 1, regulatory subunit 10		A_44_P165833	0.83136	0.829887	Chka	choline kinase alpha				A_42_P640923	1.43115	Cflar	CASP8 and FADD-like apoptosis regulator							A_43_P18037	0.781043	Ap3b1_predicted	adaptor-related protein complex 3, beta 1 subunit (predicted)		A_44_P248619	0.80721	0.730254	Plxnb1_predicted
A_44_P899209	1.20278	Rit1_predicted	Ras-like without CAAX 1 (predicted)		A_44_P419966	0.833112	RGD1306926_predicted	similar to hypothetical protein FLJ22175 (predicted)		A_43_P17296	0.785478	Sf4	splicing factor 4		A_44_P200960	0.830743	0.807132	Olr776_predicted	olfactory receptor 776 (predicted)				A_42_P641107	0.725377	Rpa2	replication protein A2							A_44_P1020105	0.780911	Aff4_predicted	AF4/FMR2 family, member 4 (predicted)		A_44_P424087	0.806764	0.758284	Iqgap1_predicted
A_44_P443064	1.20168	Pex13_predicted	peroxisomal biogenesis factor 13 (predicted)		A_44_P129489	0.833042	Lrpap1	low density lipoprotein receptor-related protein associated protein 1		A_43_P17239	0.784379	RGD1562920_predicted	similar to Aig1 protein (predicted)		A_44_P173019	0.830348	0.80593	Slc6a8	solute carrier family 6 (neurotransmitter transporter, creatine), member 8				A_42_P641234	0.762951	Snrpa	small nuclear ribonucleoprotein polypeptide A							A_43_P16895	0.780674	RGD1304626_predicted	similar to KIAA1128 protein (predicted)		A_44_P993791	0.806304	0.818348	Pcdh1_predicted
A_44_P1024739	1.20035	Wipi2	WD repeat domain, phosphoinositide interacting 2		A_42_P481516	0.832717	Atp5b	ATP synthase, H+ transporting, mitochondrial F1 complex, beta polypeptide		A_42_P837865	0.783675	Nedd1_predicted	neural precursor cell expressed, developmentally down-regulated gene 1 (predicted)		A_43_P15584	0.830224	0.832212	Mbtps1	membrane-bound transcription factor peptidase, site 1				A_42_P641915	0.794862	Adck2_predicted	aarF domain containing kinase 2 (predicted)							A_42_P813325	0.780575	Atrx	alpha thalassemia/mental retardation syndrome X-linked homolog (human)		A_43_P10076	0.806102	0.799845	Stx6
A_44_P301654	0.833293	Dnajc14	DnaJ (Hsp40) homolog, subfamily C, member 14		A_43_P15524	0.832649	Ccnd3	cyclin D3		A_44_P1053578	0.78334	B3gnt7	UDP-GlcNAc:betaGal beta-1,3-N-acetylglucosaminyltransferase 7		A_44_P359040	0.829199	0.817271	RGD1309051	similar to chromosome 14 open reading frame 50				A_42_P643272	0.711478	Sip1	survival of motor neuron protein interacting protein 1							A_44_P451638	0.780145	Ppp1r9a	neurabin 1		A_44_P529562	0.804937	0.806008	Slc30a1
A_44_P1048048	0.83326	Pabpc4	poly A binding protein, cytoplasmic 4		A_44_P201876	0.8326	Ddx11_predicted	DEAD/H (Asp-Glu-Ala-Asp/His) box polypeptide 11 (CHL1-like helicase homolog, S. cerevisiae) (predicted)		A_44_P513499	0.782302	Tspan18_predicted	tetraspanin 18 (predicted)		A_44_P144277	0.829104	0.824649	Pkn1	protein kinase N1				A_42_P643698	1.89361	Cpeb2_predicted	cytoplasmic polyadenylation element binding protein 2 (predicted)							A_44_P411919	0.778834	Psmd1	proteasome (prosome, macropain) 26S subunit, non-ATPase, 1		A_44_P414890	0.803549	0.807014	RGD1565969_predicted
A_44_P401536	0.833145	Lnk	linker of T-cell receptor pathways		A_44_P386359	0.832501	Ninj1	ninjurin 1		A_44_P349652	0.781039	Ralbp1	ralA binding protein 1		A_43_P12801	0.829091	0.820694	Ilf3	interleukin enhancer binding factor 3				A_42_P645142	0.796698	37865	septin 3							A_42_P719478	0.777109	RGD1560606_predicted	similar to down-regulated in metastasis (predicted)		A_43_P11255	0.803453	0.789335	RGD1559930_predicted
A_44_P1017079	0.833089	Rnaseh1	ribonuclease H1		A_44_P480313	0.832296	RGD1310964_predicted	similar to RIKEN cDNA 9430031J16 (predicted)		A_44_P494771	0.77894	Ubiad1_predicted	UbiA prenyltransferase domain containing 1 (predicted)		A_44_P393273	0.82777	0.810933	Slc6a9	solute carrier family 6 (neurotransmitter transporter, glycine), member 9				A_42_P646290	0.765871	Gnaz	guanine nucleotide binding protein, alpha z subunit							A_43_P18069	0.776669	RGD1309414_predicted	similar to KIAA0913 protein (predicted)		A_44_P287194	0.803026	0.674172	Hspcb
A_44_P156254	0.832811	Znf382	zinc finger protein 382		A_44_P351860	0.832216	Fbxw9	F-box and WD-40 domain protein 9		A_44_P107056	0.777356	Hmgn2	high mobility group nucleosomal binding domain 2		A_44_P1052067	0.827156	0.773872	Plekha4	pleckstrin homology domain containing, family A (phosphoinositide binding specific) member 4				A_42_P648597	1.21607	Htatip	HIV-1 tat interactive protein, homolog (human)							A_43_P17108	0.775908	Srrm1_predicted	serine/arginine repetitive matrix 1 (predicted)		A_43_P17401	0.802822	0.705556	Ppme1
A_44_P293315	0.832674	Bbs4_predicted	Bardet-Biedl syndrome 4 homolog (human) (predicted)		A_42_P733295	0.83216	Armc5	armadillo repeat containing 5		A_44_P332729	0.7743	Drd4	dopamine receptor D4		A_44_P548319	0.826607	0.767008	Nap1l4	nucleosome assembly protein 1-like 4				A_42_P649879	0.826356	Timm17b_predicted	translocase of inner mitochondrial membrane 17 homolog B (yeast) (predicted)							A_44_P309013	0.774006	Mapt	microtubule-associated protein tau		A_44_P114537	0.801911	0.685882	Brunol4_predicted
A_44_P328520	0.83267	RGD1308153_predicted	similar to RIKEN cDNA 2700085M18 (predicted)		A_42_P618274	0.832116	Tm9sf1	transmembrane 9 superfamily member 1		A_44_P503898	0.773233	Tor2a	torsin family 2, member A		A_43_P10710	0.82633	0.804966	RGD1561264_predicted	similar to hypothetical protein MGC19604 (predicted)				A_42_P651202	0.793316	Sat2_predicted	spermidine/spermine N1-acetyl transferase 2 (predicted)							A_44_P172489	0.773711	Acsl1	acyl-CoA synthetase long-chain family member 1		A_44_P458704	0.801866	0.79279	Glul
A_44_P320955	0.832511	Sfxn1	sideroflexin 1		A_44_P182555	0.832105	Mapre1	microtubule-associated protein, RP/EB family, member 1		A_44_P959572	0.771547	Eef1g	eukaryotic translation elongation factor 1 gamma		A_44_P370267	0.826012	0.810402	Ethe1_predicted	ethylmalonic encephalopathy 1 (predicted)				A_42_P651962	0.774028	Hspd1	heat shock protein 1 (chaperonin)							A_44_P251023	0.772993	Slc39a10_predicted	solute carrier family 39 (zinc transporter), member 10 (predicted)		A_43_P19545	0.79933	0.813389	Meis3_predicted
A_44_P496262	0.83249	Casp3	caspase 3, apoptosis related cysteine protease		A_43_P13054	0.832006	Hadhsc	L-3-hydroxyacyl-Coenzyme A dehydrogenase, short chain		A_44_P867478	0.764362	Tex2	testis expressed gene 2		A_42_P685906	0.825675	0.82521	Atp5d	ATP synthase, H+ transporting, mitochondrial F1 complex, delta subunit				A_42_P652202	0.793706	Rabggta	Rab geranylgeranyl transferase, a subunit							A_44_P285874	0.772001	Ppp1r12a	protein phosphatase 1, regulatory (inhibitor) subunit 12A		A_44_P272327	0.798546	0.734577	RGD1308796_predicted
A_44_P335734	0.831615	Pigq	phosphatidylinositol glycan, class Q		A_44_P531848	0.831911	Rplp2	ribosomal protein, large P2		A_44_P259957	0.763666	S100a1	S100 calcium binding protein A1		A_44_P539244	0.825246	0.806567	RGD1308556	similar to SPPL2b; presenilin-like protein 1				A_42_P652357	1.3885	Cttn	cortactin							A_44_P275145	0.771832	Kif1a	kinesin family member 1A		A_44_P209926	0.79852	0.662209	RGD1561653_predicted
A_44_P183048	0.831595	Ctps_predicted	cytidine 5'-triphosphate synthase (predicted)		A_44_P1032487	0.831688	Tm9sf4	transmembrane 9 superfamily protein member 4		A_44_P333329	0.761734	Rexo1	REX1, RNA exonuclease 1 homolog (S. cerevisiae)		A_44_P342756	0.824569	0.828849	RGD1566272_predicted	similar to glyceraldehyde-3-phosphate dehydrogenase (phosphorylating) (EC 1.2.1.12) (predicted)				A_42_P652586	0.610461	Stat5a	signal transducer and activator of transcription 5A							A_44_P379976	0.771456	Lrrc8	leucine-rich repeat-containing 8		A_42_P511410	0.797306	0.830017	Gripap1
A_44_P480329	0.831552	RGD1305685	similar to hypothetical protein FLJ13089		A_43_P12232	0.831665	Acads	acetyl-Coenzyme A dehydrogenase, short chain		A_44_P191022	0.738387	Phyh	phytanoyl-CoA hydroxylase		A_44_P276530	0.824173	0.825364	RGD1310594_predicted	similar to RIKEN cDNA 5730405M13 (predicted)				A_42_P654739	1.55246	Rnf6_predicted	ring finger protein (C3H2C3 type) 6 (predicted)							A_44_P224705	0.76728	Inpp4a	inositol polyphosphate-4-phosphatase, type 1		A_44_P217821	0.796819	0.755634	Bap1_predicted
A_42_P788087	0.83128	Praf2_predicted	PRA1 domain family 2 (predicted)		A_44_P396165	0.831319	RGD1306215_predicted	similar to hypothetical protein MGC36831 (predicted)		A_43_P20370	0.731509	Diap1_predicted	diaphanous homolog 1 (Drosophila) (predicted)		A_43_P12736	0.824148	0.82447	Pld2	phospholipase D2				A_42_P658264	0.740067	Nfkb2	nuclear factor of kappa light polypeptide gene enhancer in B-cells 2, p49/p100							A_44_P1050218	0.764938	Rcor1_predicted	REST corepressor 1 (predicted)		A_43_P19546	0.79617	0.668727	RGD1307729_predicted
A_44_P370122	0.831028	Fads2	fatty acid desaturase 2		A_44_P531752	0.831255	Bcat2	branched chain aminotransferase 2, mitochondrial		A_44_P106037	0.728142	Hnrpab	heterogeneous nuclear ribonucleoprotein A/B		A_44_P333403	0.824145	0.812949	Troap_predicted	trophinin associated protein (tastin) (predicted)				A_42_P660334	0.793801	Ssu72	Ssu72 RNA polymerase II CTD phosphatase homolog (yeast)							A_44_P501439	0.760754	Marveld2_predicted	MARVEL (membrane-associating) domain containing 2 (predicted)		A_44_P301695	0.795946	0.766041	Prkar1a
A_42_P783292	0.830746	H2afy	H2A histone family, member Y		A_44_P1047924	0.831248	Herpud1	homocysteine-inducible, endoplasmic reticulum stress-inducible, ubiquitin-like domain member 1		A_42_P489167	0.716836	Htra4_predicted	HtrA serine peptidase 4 (predicted)		A_42_P837288	0.823741	0.797595	Renbp	renin binding protein				A_42_P660936	1.25494	Srp19_predicted	signal recognition particle 19 (predicted)							A_44_P293791	0.758592	Atp6v0a1	ATPase, H+ transporting, lysosomal V0 subunit A1		A_44_P326090	0.795096	0.831113	Ahcyl1_predicted
A_44_P123908	0.830739	RGD1311435	similar to hypothetical protein PRO0971		A_44_P415082	0.831151	Mrps15	mitochondrial ribosomal protein S15							A_44_P449958	0.823271	0.823131	RGD1310724	similar to RIKEN cDNA 6330548G22				A_42_P661018	0.794815	Phlpp	PH domain and leucine rich repeat protein phosphatase							A_44_P550885	0.758196	Hipk2_predicted	homeodomain interacting protein kinase 2 (predicted)		A_43_P11984	0.793699	0.812193	Itsn1
A_44_P491450	0.830464	Slco2b1	solute carrier organic anion transporter family, member 2b1		A_44_P107773	0.830823	RGD1560815_predicted	similar to acidic ribosomal phosphoprotein P1 (predicted)							A_44_P1057763	0.822498	0.797157	Prdx6	peroxiredoxin 6				A_42_P664259	0.80324	Abca2	ATP-binding cassette, sub-family A (ABC1), member 2							A_44_P513499	0.756645	Tspan18_predicted	tetraspanin 18 (predicted)		A_44_P210235	0.79289	0.756889	Hnrpr
A_42_P611561	0.83037	RGD1308901_predicted	similar to RIKEN cDNA 1810054G18 (predicted)		A_44_P511416	0.830659	Naga	N-acetyl galactosaminidase, alpha							A_43_P17311	0.821924	0.807117	RGD1310828_predicted	similar to RIKEN cDNA 0610039G24 gene (predicted)				A_42_P664472	0.606781	Rasa3	RAS p21 protein activator 3							A_44_P515029	0.754809	Map1b	microtubule-associated protein 1b		A_44_P101919	0.792448	0.743195	Chst11_predicted
A_42_P552807	0.830314	Hcfc1_predicted	host cell factor C1 (predicted)		A_43_P19263	0.830131	Myt1_predicted	myelin transcription factor 1 (predicted)							A_44_P398742	0.821909	0.827868	Aph1b	anterior pharynx defective 1b homolog (C. elegans)				A_42_P664501	0.830427	Ganab_predicted	alpha glucosidase 2 alpha neutral subunit (predicted)							A_44_P343797	0.74802	Ubxd2	UBX domain containing 2		A_44_P315661	0.792008	0.759201	Hmgcr
A_42_P475759	0.830079	Gars	glycyl-tRNA synthetase		A_43_P22368	0.830043	RGD1565895_predicted	similar to DRE1 protein (predicted)							A_44_P384090	0.821735	0.776922	Des	desmin				A_42_P664520	0.552301	Fen1	flap structure-specific endonuclease 1							A_44_P351301	0.746568	Pa2g4	proliferation-associated 2G4		A_44_P325863	0.791202	0.760924	Ptprr
A_44_P121397	0.829775	Phf10	PHD finger protein 10		A_44_P346426	0.829904	Wdr12	WD repeat domain 12							A_42_P681326	0.821327	0.777868	Dll3	delta-like 3 (Drosophila)				A_42_P664913	1.44146	RGD1565715_predicted	similar to low density lipoprotein receptor-related protein binding protein (predicted)							A_44_P351585	0.738355	Gpatc1_predicted	G patch domain containing 1 (predicted)		A_43_P12873	0.791182	0.788146	Csnk1a1
A_44_P165295	0.829484	RGD1310571	similar to hypothetical protein		A_44_P116870	0.829616	RGD1308384_predicted	similar to RIKEN cDNA 6330415M09 (predicted)							A_43_P17213	0.820774	0.817407	Abhd1	abhydrolase domain containing 1				A_42_P671477	1.2407	Kcnk3	potassium channel, subfamily K, member 3							A_42_P472304	0.724854	Phf15_predicted	PHD finger protein 15 (predicted)		A_44_P501783	0.790734	0.769465	Ppp2r5e_predicted
A_44_P142352	0.829363	Dhx9_predicted	DEAH (Asp-Glu-Ala-His) box polypeptide 9 (predicted)		A_44_P508066	0.829507	Nnat	neuronatin							A_44_P142850	0.820573	0.795075	RGD1304969_predicted	similar to RIKEN cDNA 2610015J01 (predicted)				A_42_P671601	0.677812	Pigl	phosphatidylinositol glycan, class L							A_44_P1039417	0.724006	Usp42_predicted	ubiquitin specific protease 42 (predicted)		A_44_P475159	0.790689	0.730937	Thy1
A_42_P664238	0.829324	Vps72_predicted	vacuolar protein sorting 72 (yeast) (predicted)		A_42_P651202	0.829497	Sat2_predicted	spermidine/spermine N1-acetyl transferase 2 (predicted)							A_44_P164192	0.820326	0.752278	RGD1310490_predicted	similar to hypothetical protein MGC29390 (predicted)				A_42_P672622	0.785676	Epb4.1l1	erythrocyte protein band 4.1-like 1							A_44_P622593	0.722789	Gspt1	G1 to S phase transition 1		A_44_P508348	0.790679	0.828949	Ahnak
A_44_P276714	0.82923	Ankrd10	ankyrin repeat domain 10		A_44_P461587	0.828754	RGD1311142_predicted	similar to hypothetical protein FLJ32796 (predicted)							A_44_P308724	0.8201	0.814819	Maged2	melanoma antigen, family D, 2				A_42_P673095	0.828858	Trappc3	trafficking protein particle complex 3							A_44_P358627	0.722059	Chd2_predicted	chromodomain helicase DNA binding protein 2 (predicted)		A_44_P140092	0.790479	0.781352	Myh14
A_44_P474037	0.829171	Igf1r	insulin-like growth factor 1 receptor		A_44_P434844	0.828684	Rqcd1	rcd1 (required for cell differentiation) homolog 1 (S. pombe)							A_44_P156317	0.819927	0.780708	Dad1	defender against cell death 1				A_42_P673212	0.827959	Cad	carbamyl phosphatate synthetase 2 (mapped)							A_44_P974313	0.721211	Ncor1	nuclear receptor co-repressor 1		A_44_P342908	0.7901	0.758609	Phyhipl
A_44_P293357	0.829047	Ccdc51	coiled-coil domain containing 51		A_44_P227201	0.828662	Tubgcp3	tubulin, gamma complex associated protein 3							A_43_P17714	0.819899	0.812858	Usp20_predicted	ubiquitin specific protease 20 (predicted)				A_42_P675879	0.794568	Cyp4f4	cytochrome P450, family 4, subfamily f, polypeptide 4							A_44_P264659	0.718557	Dpysl3	dihydropyrimidinase-like 3		A_42_P521707	0.790068	0.812446	RT1-N3
A_43_P19050	0.828036	RGD1307597_predicted	similar to mKIAA0317 protein (predicted)		A_42_P552439	0.828643	Cldn14	claudin 14							A_43_P20647	0.819295	0.793165	Gatad2b	GATA zinc finger domain containing 2B				A_42_P678430	0.805396	Card9	caspase recruitment domain family, member 9							A_43_P10445	0.710767	Rad23a	RAD23a homolog (S. cerevisiae)		A_44_P992854	0.789462	0.81326	Rhoa
A_44_P461651	0.828002	Bbs1_predicted	Bardet-Biedl syndrome 1 homolog (human) (predicted)		A_44_P1042473	0.828531	Lgals3bp	lectin, galactoside-binding, soluble, 3 binding protein							A_43_P19944	0.819042	0.754073	Upk3a_predicted	uroplakin 3A (predicted)				A_42_P679251	0.35572	Ascl2	achaete-scute complex homolog-like 2 (Drosophila)							A_44_P1053578	0.695994	B3gnt7	UDP-GlcNAc:betaGal beta-1,3-N-acetylglucosaminyltransferase 7		A_44_P297596	0.788112	0.806293	Ctnnd1_predicted
A_43_P19036	0.827959	Thrap3	thyroid hormone receptor associated protein 3		A_44_P1027244	0.828371	RGD1305007	similar to RIKEN cDNA 1110031I02							A_43_P21423	0.818984	0.793519	Pak4_predicted	p21 (CDKN1A)-activated kinase 4 (predicted)				A_42_P679371	1.43872	Coro1a	coronin, actin binding protein 1A							A_44_P222030	0.687563	Tbx3	T-box 3		A_44_P342788	0.78787	0.777322	Wnt10a_predicted
A_44_P295606	0.827859	RGD1310683_predicted	similar to hypothetical protein FLJ40432 (predicted)		A_42_P839541	0.828325	Cyb5d2	cytochrome b5 domain containing 2							A_44_P135198	0.818929	0.829252	Tbkbp1	TBK1 binding protein 1				A_42_P682216	0.783364	RGD1359339	similar to RIKEN cDNA 2310028N02							A_44_P234624	0.685117	Smurf2_predicted	SMAD specific E3 ubiquitin protein ligase 2 (predicted)		A_43_P12462	0.787373	0.791761	Msn
A_42_P634674	0.826551	Cox5a	cytochrome c oxidase, subunit Va		A_44_P391706	0.827891	Abcb8	ATP-binding cassette, sub-family B (MDR/TAP), member 8							A_44_P527611	0.818866	0.82453	Tradd	TNFRSF1A-associated via death domain				A_42_P684538	2.33877	Slc2a1	solute carrier family 2 (facilitated glucose transporter), member 1							A_44_P997146	0.685012	Gapvd1_predicted	GTPase activating protein and VPS9 domains 1 (predicted)		A_43_P15341	0.786296	0.819254	Tdg
A_44_P1058502	0.826274	Ppfia1_predicted	protein tyrosine phosphatase, receptor type, f polypeptide (PTPRF), interacting protein, alpha 1 (predicted)		A_44_P302519	0.82781	Clcn6_predicted	chloride channel 6 (predicted)							A_44_P1017481	0.817542	0.810398	Timp2	tissue inhibitor of metalloproteinase 2				A_42_P687186	1.99496	Sdc4	syndecan 4							A_44_P649177	0.676411	RGD1564560_predicted	similar to RCK (predicted)		A_44_P217785	0.78623	0.823325	RGD1306062_predicted
A_43_P18909	0.825892	Kif9_predicted	kinesin family member 9 (predicted)		A_44_P498771	0.827761	Bsg	basigin							A_44_P286215	0.817064	0.832926	RT1-Ke4	RT1 class I, locus Ke4				A_42_P688442	1.31703	Usf1	upstream transcription factor 1							A_44_P482837	0.663563	Phr1_predicted	pam, highwire, rpm 1 (predicted)		A_43_P12406	0.785889	0.782469	Arf4
A_43_P11955	0.825825	Syn2	synapsin II		A_43_P16965	0.827637	RGD1310877_predicted	similar to RIKEN cDNA 1810063B07 gene (predicted)							A_44_P318546	0.816802	0.824386	Nritp	ion transporter protein				A_42_P689631	1.25665	Ephb6	Eph receptor B6							A_44_P515521	0.574148	Sfrs5	splicing factor, arginine/serine-rich 5		A_44_P521237	0.785832	0.808023	RGD1307882_predicted
A_44_P173365	0.82574	Tnpo3	transportin 3		A_43_P12637	0.827549	Uba52	ubiquitin A-52 residue ribosomal protein fusion product 1							A_44_P152131	0.815368	0.808895	Fahd2a_predicted	fumarylacetoacetate hydrolase domain containing 2A (predicted)				A_42_P690569	0.792051	Ndufv2	NADH dehydrogenase (ubiquinone) flavoprotein 2												A_44_P1048048	0.785378	0.762129	Pabpc4
A_44_P391806	0.825509	Tmem32_predicted	transmembrane protein 32 (predicted)		A_44_P351412	0.82727	Adcy7	adenylate cyclase 7							A_44_P240953	0.81507	0.79856	Pcsk3	proprotein convertase subtilisin/kexin type3				A_42_P694161	1.72255	RGD1311463	similar to RIKEN cDNA 2700007P21												A_42_P625181	0.784628	0.786003	Hspa4
A_44_P283790	0.825209	Mfhas1_predicted	malignant fibrous histiocytoma amplified sequence 1 (predicted)		A_43_P12732	0.826666	Vps52	vacuolar protein sorting 52 (yeast)							A_42_P643574	0.814842	0.791135	Aaas_predicted	achalasia, adrenocortical insufficiency, alacrimia (Allgrove, triple-A) (predicted)				A_42_P695531	1.66117	Tpbg	trophoblast glycoprotein												A_44_P303044	0.784558	0.746165	Supt6h
A_44_P487439	0.825112	RGD1560501_predicted	similar to ribosomal protein L15 (predicted)		A_43_P11838	0.82664	Csrp1	cysteine and glycine-rich protein 1							A_44_P198947	0.814808	0.819258	RGD1306245_predicted	similar to CLIP-170-related protein (predicted)				A_42_P695770	0.772806	RGD1565407_predicted	similar to RIKEN cDNA 9430098E02 (predicted)												A_44_P323533	0.784322	0.683445	Sbno1
A_44_P475958	0.825025	Armcx6	armadillo repeat containing, X-linked 6		A_42_P689410	0.82613	Sema3f_predicted	sema domain, immunoglobulin domain (Ig), short basic domain, secreted, (semaphorin) 3 F (predicted)							A_44_P295590	0.814224	0.820317	RGD1565744_predicted	similar to RIKEN cDNA 0610007P22 (predicted)				A_42_P696282	0.655746	RGD1311186_predicted	similar to RIKEN cDNA 1810014F10 gene (predicted)												A_44_P518585	0.783691	0.776128	Gtpbp8
A_44_P1046263	0.824635	RGD1561243_predicted	similar to KIAA1052 protein (predicted)		A_44_P555525	0.825938	Epdr2	ependymin related protein 2 (zebrafish)							A_42_P581001	0.813858	0.806269	S100a6	S100 calcium binding protein A6 (calcyclin)				A_42_P698240	0.829581	Ltb4dh	leukotriene B4 12-hydroxydehydrogenase												A_44_P272301	0.782957	0.831337	Mxra8
A_42_P490703	0.824517	Slc25a11	solute carrier family 25 (mitochondrial carrier; oxoglutarate carrier), member 11		A_42_P647072	0.825871	Mapkapk2	MAP kinase-activated protein kinase 2							A_44_P558079	0.813379	0.809643	RGD1359127	similar to RIKEN cDNA 2310011J03				A_42_P698972	0.812852	Tapbp	TAP binding protein												A_44_P345476	0.782363	0.792756	Myh9
A_44_P412427	0.82428	RGD1311475_predicted	similar to FLJ00354 protein (predicted)		A_42_P507027	0.825862	Tm6p1	fasting-inducible integral membrane protein TM6P1							A_43_P21231	0.813062	0.817575	Suv39h1_predicted	suppressor of variegation 3-9 homolog 1 (Drosophila) (predicted)				A_42_P701060	0.708637	Onecut1	one cut domain, family member 1												A_43_P12611	0.782305	0.770488	Pten
A_44_P412577	0.82401	Gpr21_predicted	G protein-coupled receptor 21 (predicted)		A_43_P12083	0.825627	Hand1	heart and neural crest derivatives expressed transcript 1							A_44_P264837	0.812925	0.819518	Gtpbp6_predicted	GTP binding protein 6 (putative) (predicted)				A_42_P701855	2.02297	Slc4a11_predicted	solute carrier family 4, sodium bicarbonate transporter-like, member 11 (predicted)												A_44_P158957	0.782257	0.766318	RGD1563095_predicted
A_44_P457833	0.823309	Trim32	tripartite motif protein 32		A_44_P914528	0.825577	Ccdc21	coiled-coil domain containing 21							A_44_P258751	0.811105	0.823108	Pdpk1	3-phosphoinositide dependent protein kinase-1				A_42_P703647	0.822927	Cda_predicted	cytidine deaminase (predicted)												A_44_P135148	0.779208	0.788597	Mfn2
A_44_P250194	0.823061	G3bp	Ras-GTPase-activating protein SH3-domain binding protein		A_44_P809032	0.825247	RGD1566001_predicted	similar to DNA segment, Chr 4, Brigham & Womens Genetics 0951 expressed (predicted)							A_44_P250041	0.809803	0.81594	Psmb7	proteasome (prosome, macropain) subunit, beta type 7				A_42_P703664	3.05774	Srxn1	sulfiredoxin 1 homolog (S. cerevisiae)												A_44_P400211	0.777587	0.817241	Sgpl1
A_43_P14210	0.823001	Ppif	peptidylprolyl isomerase F (cyclophilin F)		A_44_P242329	0.825127	Acaa2	acetyl-Coenzyme A acyltransferase 2 (mitochondrial 3-oxoacyl-Coenzyme A thiolase)							A_44_P128151	0.8098	0.826733	RT1-S3	RT1 class Ib, locus S3				A_42_P707970	1.33732	Mgat1	mannoside acetylglucosaminyltransferase 1												A_43_P19727	0.777146	0.793277	Tnfrsf19l_predicted
A_44_P260433	0.822822	RGD1306101_predicted	similar to 4933407C03Rik protein (predicted)		A_44_P241358	0.825072	RGD1311066	similar to RIKEN cDNA 0610011L14 gene							A_44_P157408	0.809537	0.784379	Sepw1	selenoprotein W, muscle 1				A_42_P707992	0.621277	Tspan18_predicted	tetraspanin 18 (predicted)												A_43_P19299	0.77492	0.730843	RGD1309983_predicted
A_44_P978901	0.822813	Tjp1_predicted	tight junction protein 1 (predicted)		A_44_P182721	0.824995	RGD1562776_predicted	similar to ribosomal protein L36 (predicted)							A_44_P236806	0.809111	0.805986	Gga1	golgi associated, gamma adaptin ear containing, ARF binding protein 1				A_42_P708181	0.604856	Kntc1_predicted	kinetochore associated 1 (predicted)												A_44_P295151	0.774029	0.773258	Flnb_predicted
A_44_P273697	0.822798	Itgb1	integrin beta 1 (fibronectin receptor beta)		A_43_P12707	0.824958	Ptms	parathymosin							A_44_P1034579	0.807089	0.768721	RGD1304904_predicted	similar to mitochondrial glycerol 3-phosphate acyltransferase (predicted)				A_42_P708541	0.81869	Mrps5_predicted	mitochondrial ribosomal protein S5 (predicted)												A_44_P129187	0.773869	0.777297	Il17r_predicted
A_44_P471691	0.822589	Vcl_predicted	vinculin (predicted)		A_44_P515247	0.824733	Tpd52l2	tumor protein D52-like 2							A_44_P515029	0.806493	0.747636	Map1b	microtubule-associated protein 1b				A_42_P708593	1.39467	Per2	period homolog 2 (Drosophila)												A_44_P427200	0.773745	0.807496	Opa1
A_44_P300328	0.822498	Chga	chromogranin A		A_44_P996073	0.824561	Anxa6	annexin A6							A_44_P511202	0.805632	0.809552	Qrsl1	glutaminyl-tRNA synthase (glutamine-hydrolyzing)-like 1				A_42_P708614	0.796389	Ndufa6_predicted	NADH dehydrogenase (ubiquinone) 1 alpha subcomplex, 6 (B14) (predicted)												A_42_P527738	0.773156	0.777577	RGD1311293
A_44_P558231	0.822367	Slc7a4_predicted	solute carrier family 7 (cationic amino acid transporter, y+ system), member 4 (predicted)		A_42_P674200	0.824526	Rnf25	ring finger protein 25							A_42_P841860	0.80537	0.746421	Atp5g2	ATP synthase, H+ transporting, mitochondrial F0 complex, subunit c (subunit 9), isoform 2				A_42_P712777	0.759297	Cabin1	calcineurin binding protein 1												A_44_P477633	0.773152	0.815571	Ncstn
A_44_P229376	0.821989	Sdad1	SDA1 domain containing 1		A_44_P417479	0.824158	Ppm1h	protein phosphatase 1H (PP2C domain containing)							A_44_P128350	0.805246	0.8081	Lad1_predicted	ladinin (predicted)				A_42_P714281	1.35984	Ccdc58_predicted	coiled-coil domain containing 58 (predicted)												A_44_P184279	0.77304	0.792855	Atp1a1
A_44_P1037285	0.821961	Slc44a4	solute carrier family 44, member 4		A_44_P445938	0.824078	P4ha2_predicted	procollagen-proline, 2-oxoglutarate 4-dioxygenase (proline 4-hydroxylase), alpha II polypeptide (predicted)							A_44_P123315	0.805138	0.797444	Gpx1	glutathione peroxidase 1				A_42_P714804	0.78093	Hdgfrp2	hepatoma-derived growth factor, related protein 2												A_44_P333452	0.772874	0.806528	RGD1563309_predicted
A_44_P173239	0.821937	Ap4b1_predicted	adaptor-related protein complex AP-4, beta 1 (predicted)		A_44_P1011989	0.824003	Mrps12_predicted	mitochondrial ribosomal protein S12 (predicted)							A_44_P291060	0.805045	0.809416	Thrap5_predicted	thyroid hormone receptor associated protein 5 (predicted)				A_42_P714875	0.730126	Clptm1_predicted	cleft lip and palate associated transmembrane protein 1 (predicted)												A_44_P112606	0.77175	0.801665	Cops7b_predicted
A_42_P833106	0.821923	Rad54l2_predicted	Rad54 like 2 (S. cerevisiae) (predicted)		A_44_P149476	0.823909	Lrch4_predicted	leucine-rich repeats and calponin homology (CH) domain containing 4 (predicted)							A_42_P612449	0.804585	0.755847	Fdxr	ferredoxin reductase				A_42_P715836	0.803218	Shank3	SH3/ankyrin domain gene 3												A_44_P295187	0.770804	0.79765	Gmip_predicted
A_42_P728389	0.821514	Snx27	sorting nexin family member 27		A_44_P283835	0.823881	Exosc2_predicted	exosome component 2 (predicted)							A_44_P508341	0.804488	0.824667	Gpx4	glutathione peroxidase 4				A_42_P717912	1.41208	39326	septin 7												A_43_P22670	0.770589	0.673316	RGD1564946_predicted
A_44_P220277	0.821362	Ext2_predicted	exostoses (multiple) 2 (predicted)		A_44_P406195	0.823778	RGD1306108	similar to cDNA sequence BC016188							A_43_P20593	0.804473	0.814934	Slc25a29	solute carrier family 25 (mitochondrial carrier, palmitoylcarnitine transporter), member 29				A_42_P722299	1.23716	RGD1566242_predicted	similar to RIKEN cDNA 1500009M05 (predicted)												A_43_P15622	0.769797	0.795338	Camk1g
A_44_P185449	0.821268	Cnnm3_predicted	cyclin M3 (predicted)		A_43_P17568	0.823413	RGD1564947_predicted	similar to porcupine-D (predicted)							A_44_P442371	0.80434	0.817131	Hspbp1	hsp70-interacting protein				A_42_P722644	0.743295	RGD1565411_predicted	similar to 2610317D23Rik protein (predicted)												A_44_P422080	0.767209	0.732159	Alms1_predicted
A_43_P16884	0.821257	Acin1	apoptotic chromatin condensation inducer 1		A_42_P829570	0.823228	Rdm1_predicted	RAD52 motif 1 (predicted)							A_43_P17577	0.804126	0.823117	Vps11_predicted	vacuolar protein sorting 11 (yeast) (predicted)				A_42_P722761	0.558072	Tbc1d17_predicted	TBC1 domain family, member 17 (predicted)												A_43_P20704	0.767202	0.671297	Dst_predicted
A_44_P683182	0.821199	RGD1564980_predicted	similar to 60S ribosomal protein L29 (P23) (predicted)		A_43_P17903	0.822408	RGD1311084_predicted	similar to 1700113K14Rik protein (predicted)							A_44_P344906	0.803531	0.787812	Dnajb5_predicted	DnaJ (Hsp40) homolog, subfamily B, member 5 (predicted)				A_42_P723967	1.26067	Scfd1	sec1 family domain containing 1												A_44_P1058502	0.765805	0.769796	Ppfia1_predicted
A_43_P11495	0.821045	Prps2	phosphoribosyl pyrophosphate synthetase 2		A_43_P22480	0.822347	Pnkp	polynucleotide kinase 3'-phosphatase							A_44_P346938	0.803518	0.80769	RGD1309313	similar to RIKEN cDNA 4930538D17				A_42_P724600	1.32	Tars	threonyl-tRNA synthetase												A_44_P386949	0.765802	0.698543	RGD1311283_predicted
A_44_P498890	0.820985	Acadvl	acyl-Coenzyme A dehydrogenase, very long chain		A_44_P556579	0.822323	RGD1565596_predicted	similar to Gene model 461 (predicted)							A_42_P550344	0.80272	0.832432	Tle3	transducin-like enhancer of split 3, E(spl) homolog (Drosophila)				A_42_P725471	1.33712	Ptpn21	protein tyrosine phosphatase, non-receptor type 21												A_44_P519871	0.765003	0.7476	Srd5a1
A_44_P529516	0.820903	Rtn3	reticulon 3		A_43_P17837	0.822232	Sesn1_predicted	sestrin 1 (predicted)							A_42_P529193	0.802444	0.827355	Sdhc	succinate dehydrogenase complex, subunit C, integral membrane protein				A_42_P726413	0.673141	RGD1306746_predicted	similar to Hypothetical protein MGC25529 (predicted)												A_44_P315138	0.764875	0.759905	Prkrir_predicted
A_44_P262407	0.820776	Ggtl3	gamma-glutamyltransferase-like 3		A_44_P311771	0.822199	Bub1b	budding uninhibited by benzimidazoles 1 homolog, beta (S. cerevisiae)							A_44_P175345	0.802005	0.770031	Polb	polymerase (DNA directed), beta				A_42_P729012	0.619084	Ceecam1	cerebral endothelial cell adhesion molecule 1												A_43_P16682	0.764777	0.762805	Eif2s3x
A_43_P21027	0.820767	RGD1560606_predicted	similar to down-regulated in metastasis (predicted)		A_42_P716352	0.821884	Gstm3	glutathione S-transferase, mu type 3							A_44_P234011	0.800751	0.798475	Pxn	paxillin				A_42_P729340	0.635444	Oas1	2',5'-oligoadenylate synthetase 1, 40/46kDa												A_42_P693011	0.76317	0.75237	Chrnb1
A_44_P429469	0.820699	Hemk2_predicted	HemK methyltransferase family member 2 (predicted)		A_44_P222475	0.821515	RGD1308127	similar to 2700078E11Rik protein							A_44_P527521	0.800537	0.825346	RGD1306058_predicted	similar to RIKEN cDNA 1110007C09 (predicted)				A_42_P732126	0.693252	Nek9_predicted	NIMA (never in mitosis gene a)- related kinase 9 (predicted)												A_44_P1005450	0.76145	0.824807	Ktn1_predicted
A_44_P433425	0.820647	Pdhb	pyruvate dehydrogenase (lipoamide) beta		A_44_P356855	0.820867	Dcakd	dephospho-CoA kinase domain containing							A_42_P599810	0.800169	0.826448	Idh3g	isocitrate dehydrogenase 3 (NAD), gamma				A_42_P733175	1.78431	Ibrdc1_predicted	IBR domain containing 1 (predicted)												A_44_P998707	0.760954	0.740699	Dctn4
A_44_P285803	0.820538	Rs21c6	RS21-C6 protein		A_42_P511375	0.820205	Abhd14a	abhydrolase domain containing 14A							A_42_P772878	0.799517	0.810122	Bag3	Bcl2-associated athanogene 3				A_42_P733209	1.46496	Dgat2	diacylglycerol O-acyltransferase homolog 2 (mouse)												A_42_P690223	0.75899	0.653229	Chd7_predicted
A_44_P115142	0.820478	Mycn	v-myc myelocytomatosis viral related oncogene, neuroblastoma derived (avian) (mapped)		A_43_P11990	0.820158	Gjb5	gap junction membrane channel protein beta 5							A_44_P699312	0.798575	0.816953	RGD1562539_predicted	similar to ATP-dependent RNA-helicase (predicted)				A_42_P736812	0.811716	Prkcdbp	protein kinase C, delta binding protein												A_44_P473754	0.758426	0.77146	Son
A_44_P541692	0.820375	Hexim2_predicted	hexamthylene bis-acetamide inducible 2 (predicted)		A_44_P149161	0.819918	Psat1	phosphoserine aminotransferase 1							A_44_P175279	0.798516	0.757681	Acot8	acyl-CoA thioesterase 8				A_42_P737738	0.741992	Slc18a3	solute carrier family 18 (vesicular acetylcholine), member 3												A_43_P16927	0.75828	0.812396	Pofut2_predicted
A_44_P318308	0.82026	Kcnh6	potassium voltage-gated channel, subfamily H (eag-related), member 6		A_44_P205913	0.81978	Gorasp1	golgi reassembly stacking protein 1							A_44_P509473	0.797559	0.829458	Csnk1d	casein kinase 1, delta				A_42_P737844	1.26238	RGD1307414_predicted	similar to RIKEN cDNA 1110067D22 (predicted)												A_43_P16389	0.757299	0.794034	Lamb3
A_44_P300232	0.81973	Appbp2	amyloid beta precursor protein (cytoplasmic tail) binding protein 2		A_44_P441195	0.819751	Acad11_predicted	acyl-Coenzyme A dehydrogenase family, member 11 (predicted)							A_42_P595960	0.797401	0.782112	Ppia	peptidylprolyl isomerase A				A_42_P739860	1.98994	Dusp5	dual specificity phosphatase 5												A_43_P15918	0.757279	0.736304	Rimbp2
A_44_P334788	0.819656	Jup	junction plakoglobin		A_44_P231497	0.81919	Ddx1	DEAD (Asp-Glu-Ala-Asp) box polypeptide 1							A_44_P369847	0.795995	0.810969	Keap1	Kelch-like ECH-associated protein 1				A_42_P740161	0.767608	Wdr79	WD repeat domain 79												A_44_P1014086	0.757251	0.727465	RGD1309995_predicted
A_44_P400507	0.8195	Calu	calumenin		A_44_P308925	0.818916	Abat	4-aminobutyrate aminotransferase							A_43_P17681	0.794018	0.814987	Ptdsr	phosphatidylserine receptor				A_42_P743495	1.22368	Rwdd1	RWD domain containing 1												A_44_P241324	0.75603	0.821752	Rbm22
A_44_P110098	0.819469	RGD1311552_predicted	similar to KIAA0377-like protein (predicted)		A_43_P12827	0.818321	Nme3	non-metastatic cell expressed protein 3							A_44_P290341	0.79395	0.724776	U2af1l4	U2 small nuclear RNA auxiliary factor 1-like 4				A_42_P743580	1.36985	Rgs4	regulator of G-protein signaling 4												A_44_P337271	0.753041	0.784373	Mtus1
A_44_P505932	0.819115	Cttn	cortactin		A_43_P19521	0.818139	Gpaa1	GPI anchor attachment protein 1							A_44_P161790	0.793269	0.760325	Tmem103_predicted	transmembrane protein 103 (predicted)				A_42_P744047	2.4209	Cga	glycoprotein hormones, alpha subunit												A_44_P526917	0.752263	0.605575	Slc4a8
A_43_P20037	0.818984	Ect2_predicted	ect2 oncogene (predicted)		A_44_P516038	0.818107	RGD1359144	similar to chromosome 14 open reading frame 130							A_44_P1025883	0.793231	0.797671	Scamp3	secretory carrier membrane protein 3				A_42_P752336	1.32733	Nef3	neurofilament 3, medium												A_44_P458855	0.752242	0.803846	Ptprn
A_42_P704370	0.818797	Arl6ip5	ADP-ribosylation factor-like 6 interacting protein 5		A_43_P19181	0.817784	Xpo7	exportin 7							A_44_P468304	0.793199	0.738708	Terc	telomerase RNA				A_42_P753398	0.774329	Loxl3_predicted	lysyl oxidase-like 3 (predicted)												A_43_P11576	0.751976	0.709816	Adcy6
A_44_P309266	0.818788	Pbk_predicted	PDZ binding kinase (predicted)		A_44_P374902	0.817747	Zfp384	zinc finger protein 384							A_44_P118688	0.792957	0.809077	Slc25a10	solute carrier family 25 (mitochondrial carrier; dicarboxylate transporter), member 10				A_42_P755087	1.21433	RGD1304686	similar to 2010003J03Rik protein												A_44_P290558	0.751777	0.798015	Fev
A_44_P852000	0.818584	RGD1565144_predicted	similar to deltex 3-like (predicted)		A_44_P487394	0.817588	Cln3	ceroid lipofuscinosis, neuronal 3, juvenile (Batten, Spielmeyer-Vogt disease)							A_44_P491621	0.792793	0.819094	Adrbk1	adrenergic receptor kinase, beta 1				A_42_P755399	0.821994	Dym_predicted	dymeclin (predicted)												A_44_P149114	0.751325	0.776779	Atp6v1b2
A_44_P651030	0.817946	RGD1308907_predicted	similar to FLJ20689 (predicted)		A_44_P170351	0.817587	Vamp5	vesicle-associated membrane protein 5							A_44_P166501	0.79237	0.831051	Rangap1	RAN GTPase activating protein 1				A_42_P755831	1.2579	Tomm20	translocase of outer mitochondrial membrane 20 homolog (yeast)												A_44_P477322	0.751323	0.757964	Rtn4
A_44_P1043208	0.817918	Snx14_predicted	sorting nexin 14 (predicted)		A_43_P11591	0.81735	Nfya	nuclear transcription factor-Y alpha							A_44_P394016	0.792316	0.82334	RGD1565054_predicted	similar to 60S acidic ribosomal protein P1 (predicted)				A_42_P762814	1.40629	Tctex1	t-complex testis expressed 1												A_44_P318546	0.748662	0.824813	Nritp
A_44_P441166	0.817763	Atm	ataxia telangiectasia mutated homolog (human) (mapped)		A_43_P16921	0.8169	Lap3	leucine aminopeptidase 3							A_44_P367971	0.792151	0.795825	RGD1565319_predicted	similar to Delta-interacting protein A (Hepatitis delta antigen interacting protein A) (predicted)				A_42_P762829	1.46725	Cebpd	CCAAT/enhancer binding protein (C/EBP), delta												A_44_P462285	0.748227	0.74333	Inpp5e
A_44_P442889	0.817619	Npy1r	neuropeptide Y receptor Y1		A_42_P489613	0.81684	RGD1562657_predicted	similar to hypothetical protein DKFZp761E198 (predicted)							A_43_P21280	0.792144	0.780866	Centg2_predicted	centaurin, gamma 2 (predicted)				A_42_P765830	0.786229	Ndufb5_predicted	NADH dehydrogenase (ubiquinone) 1 beta subcomplex, 5 (predicted)												A_44_P173345	0.747863	0.77615	Stx16_predicted
A_44_P184363	0.817572	Cand2	cullin-associated and neddylation-dissociated 2 (putative)		A_44_P515334	0.816791	Dgat1	diacylglycerol O-acyltransferase 1							A_44_P440686	0.792133	0.798357	Map3k10	mitogen activated protein kinase kinase kinase 10				A_42_P767077	1.52512	Gja4	gap junction membrane channel protein alpha 4												A_43_P14683	0.747292	0.641526	Usp7
A_44_P239271	0.817452	RGD1560788_predicted	similar to Breast carcinoma amplified sequence 3 homolog (K20D4) (predicted)		A_44_P303044	0.816398	Supt6h	suppressor of Ty 6 homolog (S. cerevisiae)							A_43_P12350	0.791862	0.826181	Ap2s1	adaptor-related protein complex 2, sigma 1 subunit				A_42_P768530	0.765278	Caskin1	CASK interacting protein 1												A_44_P127014	0.747274	0.824289	Nek9_predicted
A_44_P412159	0.817389	Cast	calpastatin		A_44_P396218	0.816396	Mtfr1_predicted	mitochondrial fission regulator 1 (predicted)							A_42_P571260	0.791291	0.804301	Maf1	MAF1 homolog (S. cerevisiae)				A_42_P770171	0.81662	RGD1309062	similar to RIKEN cDNA 0610042E07												A_44_P1053105	0.745583	0.776043	Gpsn2
A_44_P837344	0.817128	Esco2_predicted	establishment of cohesion 1 homolog 2 (S. cerevisiae) (predicted)		A_44_P440878	0.816222	Agpat2_predicted	1-acylglycerol-3-phosphate O-acyltransferase 2 (lysophosphatidic acid acyltransferase, beta) (predicted)							A_42_P472590	0.790701	0.797665	Mthfd1l_predicted	methylenetetrahydrofolate dehydrogenase (NADP+ dependent) 1-like (predicted)				A_42_P772697	0.697768	RGD1561833_predicted	similar to RIKEN cDNA 9330177P20 (predicted)												A_44_P507194	0.745184	0.74294	Gpc1
A_44_P204078	0.817117	RGD1561926_predicted	similar to Nuclear protein SkiP (Ski-interacting protein) (predicted)		A_44_P109303	0.816183	Sec63_predicted	SEC63-like (S. cerevisiae) (predicted)							A_44_P409339	0.79022	0.78083	Ctnnb1	catenin (cadherin associated protein), beta 1				A_42_P773606	0.726413	RGD1562091_predicted	similar to expressed sequence C79127 (predicted)												A_44_P543813	0.744371	0.772077	Ascc3_predicted
A_44_P309679	0.816687	RGD1307773_predicted	similar to RIKEN cDNA 1700012G19 gene (predicted)		A_44_P532879	0.816059	Gna11	guanine nucleotide binding protein, alpha 11							A_44_P271720	0.78987	0.775069	Cd151	CD151 antigen				A_42_P773675	0.570094	Edg8	endothelial differentiation, sphingolipid G-protein-coupled receptor, 8												A_44_P433259	0.743533	0.701434	Sipa1
A_43_P22070	0.816611	Zbtb24_predicted	zinc finger and BTB domain containing 24 (predicted)		A_43_P12940	0.815977	Bak1	BCL2-antagonist/killer 1							A_44_P218179	0.78985	0.825982	Gns	glucosamine (N-acetyl)-6-sulfatase				A_42_P773945	1.68161	B4galt1_predicted	UDP-Gal:betaGlcNAc beta 1,4- galactosyltransferase, polypeptide 1 (mapped)												A_43_P19738	0.743077	0.830114	RGD1560908_predicted
A_44_P542390	0.816353	Ptprd	protein tyrosine phosphatase, receptor type, D		A_44_P423880	0.815671	Rfc2	replication factor C (activator 1) 2							A_44_P126276	0.789738	0.777432	Dolpp1_predicted	dolichyl pyrophosphate phosphatase 1 (predicted)				A_42_P775256	0.783562	Ctf1	cardiotrophin 1												A_44_P180308	0.743008	0.688333	Rcor2
A_44_P191632	0.816232	Odz2	odd Oz/ten-m homolog 2 (Drosophila)		A_44_P389688	0.815591	Wdr68_predicted	WD repeat domain 68 (predicted)							A_44_P105174	0.789338	0.742046	Tmem109	transmembrane protein 109				A_42_P776359	0.696642	Mtvr2	mammary tumor virus receptor 2												A_42_P497323	0.742895	0.694528	Ppp1r10
A_44_P332683	0.816224	Wdr7	WD repeat domain 7		A_42_P819842	0.815252	RGD1305587_predicted	similar to RIKEN cDNA 2010107G23 (predicted)							A_44_P300093	0.789166	0.810479	RGD1566054_predicted	similar to Ttc15 protein (predicted)				A_42_P777761	0.742791	38231	septin 4												A_44_P102401	0.742279	0.745776	Rab15
A_44_P1033023	0.816098	Parp1	poly (ADP-ribose) polymerase family, member 1		A_42_P829863	0.815204	Galk1	galactokinase 1							A_42_P618436	0.788582	0.796684	RGD1305138_predicted	similar to expressed sequence AW556797 (predicted)				A_42_P780039	0.831445	Ntrk1	neurotrophic tyrosine kinase, receptor, type 1												A_44_P336226	0.741629	0.768706	Crmp1
A_44_P532473	0.815603	Traip_predicted	TRAF-interacting protein (predicted)		A_44_P1047723	0.815025	Urod	uroporphyrinogen decarboxylase							A_43_P14812	0.788065	0.816238	RGD1560566_predicted	RGD1560566 (predicted)				A_42_P780097	1.22579	Lrrc59	leucine rich repeat containing 59												A_44_P215539	0.741592	0.728212	Spire1_predicted
A_43_P12765	0.815331	Syt9	synaptotagmin IX		A_43_P19672	0.814967	Stard4_predicted	StAR-related lipid transfer (START) domain containing 4 (predicted)							A_42_P710738	0.787959	0.795556	Phgdh	3-phosphoglycerate dehydrogenase				A_42_P780943	0.82048	Acbd6	acyl-Coenzyme A binding domain containing 6												A_44_P234011	0.741541	0.806847	Pxn
A_43_P21199	0.815246	Luzp5_predicted	leucine zipper protein 5 (predicted)		A_44_P196835	0.814815	RGD1305821	similar to RIKEN cDNA D830019K17							A_42_P839121	0.787907	0.779207	Ece1	endothelin converting enzyme 1				A_42_P785075	0.748643	Actr6_predicted	ARP6 actin-related protein 6 homolog (yeast) (predicted)												A_44_P332618	0.740562	0.743044	Actn4
A_44_P105163	0.814682	RGD1566072_predicted	similar to Dock1 protein (predicted)		A_44_P285849	0.814775	Kif5c_predicted	kinesin family member 5C (predicted)							A_44_P550581	0.787312	0.778544	Dmpk_predicted	dystrophia myotonica-protein kinase (predicted)				A_42_P785926	0.829226	Mrps23_predicted	mitochondrial ribosomal protein S23 (predicted)												A_43_P13245	0.740387	0.731345	Pabpc1
A_42_P598679	0.814239	Tmem16a_predicted	transmembrane protein 16A (predicted)		A_44_P133344	0.814766	RGD1304869_predicted	similar to arginine N-methyltransferase p82 isoform (predicted)							A_44_P1008120	0.787041	0.822454	Nans_predicted	N-acetylneuraminic acid synthase (sialic acid synthase) (predicted)				A_42_P788760	0.734218	Wdr21_predicted	WD repeat domain 21 (predicted)												A_43_P17027	0.7398	0.754932	RGD1305466
A_42_P622878	0.814231	Entpd4_predicted	ectonucleoside triphosphate diphosphohydrolase 4 (predicted)		A_42_P736349	0.81465	Ttc5	tetratricopeptide repeat domain 5							A_43_P19045	0.786765	0.784135	Banp_predicted	Btg3 associated nuclear protein (predicted)				A_42_P793693	1.37922	RGD1559904_predicted	similar to mKIAA1429 protein (predicted)												A_43_P12708	0.738325	0.754882	Src
A_44_P538870	0.814197	RGD1308276	similar to RIKEN cDNA 2810048G17 gene		A_44_P126134	0.814124	Syvn1	synovial apoptosis inhibitor 1, synoviolin							A_44_P149036	0.786511	0.753082	Rpsa	ribosomal protein SA				A_42_P796827	0.708776	Ddx59	DEAD (Asp-Glu-Ala-Asp) box polypeptide 59												A_44_P370146	0.738058	0.69419	Myo9b
A_44_P510401	0.813844	RGD1310147_predicted	similar to TBC1 domain family, member 8; BUB2-like protein 1; vascular Rab-GAP/TBC-containing (predicted)		A_44_P443524	0.813943	RGD1562074_predicted	similar to expressed sequence AW125688 (predicted)							A_44_P496496	0.786229	0.829735	Sh3gl2	SH3-domain GRB2-like 2				A_42_P805088	0.71624	RGD1560813_predicted	similar to H2A histone family, member V isoform 1 (predicted)												A_44_P1044410	0.73771	0.634835	Sf3b2_predicted
A_44_P494754	0.813821	Clspn_predicted	claspin homolog (Xenopus laevis) (predicted)		A_43_P11040	0.813808	RGD1305061	similar to RIKEN cDNA 2700055K07							A_44_P193181	0.786103	0.817812	Gapdh	glyceraldehyde-3-phosphate dehydrogenase				A_42_P806264	0.791062	Zfand2b	zinc finger, AN1 type domain 2B												A_44_P274756	0.736649	0.787048	Cdcp1_predicted
A_44_P512828	0.813818	Pom210	nuclear pore membrane glycoprotein 210		A_44_P260624	0.813664	Ppcdc_predicted	phosphopantothenoylcysteine decarboxylase (predicted)							A_44_P527270	0.785517	0.801491	Pthr1	parathyroid hormone receptor 1				A_42_P807866	1.22499	Ril	reversion induced LIM gene												A_43_P18725	0.731968	0.761957	RGD1560168_predicted
A_42_P476474	0.813722	Fhl1	four and a half LIM domains 1		A_43_P11567	0.813581	Gamt	guanidinoacetate methyltransferase							A_44_P262113	0.785184	0.708294	Napa	N-ethylmaleimide sensitive fusion protein attachment protein alpha				A_42_P809869	0.733566	Tst	thiosulfate sulfurtransferase												A_44_P451244	0.731804	0.754904	2005-09-01
A_44_P545314	0.813692	Vps4a	vacuolar protein sorting 4a (yeast)		A_44_P128932	0.813178	RGD1309077_predicted	similar to putative RNA methyltransferase (predicted)							A_42_P621872	0.78517	0.810111	Gcgr	glucagon receptor				A_42_P809953	1.70936	Vil2	villin 2												A_44_P189660	0.731174	0.762975	Zfp110
A_44_P387429	0.813597	Hrh3	histamine receptor H3		A_43_P18045	0.812907	RGD1559841_predicted	similar to expressed sequence AW413431 (predicted)							A_43_P13220	0.785106	0.731322	Blcap	bladder cancer associated protein homolog (human)				A_42_P812263	2.73112	Sat	spermidine/spermine N1-acetyl transferase (mapped)												A_44_P421375	0.72938	0.627259	Inexa
A_44_P192364	0.813566	RGD1563579_predicted	similar to 60S ribosomal protein L29 (P23) (predicted)		A_44_P496776	0.812011	Hmx1_predicted	H6 homeo box 1 (predicted)							A_43_P20639	0.784114	0.824728	Spsb2	splA/ryanodine receptor domain and SOCS box containing 2				A_42_P813975	0.709387	Jmjd1a	jumonji domain containing 1A												A_44_P245795	0.729345	0.697064	Rps6ka4_predicted
A_42_P479312	0.813029	Rbm5	RNA binding motif protein 5		A_44_P501305	0.811943	RGD1305631_predicted	similar to 2810437L13Rik protein (predicted)							A_44_P224972	0.784108	0.799428	RGD1306582	similar to RIKEN cDNA 2610205E22				A_42_P814081	1.34455	Med8_predicted	mediator of RNA polymerase II transcription, subunit 8 homolog (yeast) (predicted)												A_44_P356962	0.72916	0.697085	Shoc2
A_44_P544019	0.812718	Tcf20	transcription factor 20 (mapped)		A_42_P708593	0.811702	Per2	period homolog 2 (Drosophila)							A_44_P274658	0.783257	0.826209	RGD1563417_predicted	similar to LDL receptor adaptor protein (predicted)				A_42_P814107	0.737962	Pold3	polymerase (DNA-directed), delta 3, accessory subunit												A_43_P17922	0.723687	0.737894	Myrip
A_44_P529403	0.812318	Tbc1d20	TBC1 domain family, member 20		A_43_P15649	0.81141	Dgat2	diacylglycerol O-acyltransferase homolog 2 (mouse)							A_42_P549271	0.783071	0.831544	Mrpl43_predicted	mitochondrial ribosomal protein L43 (predicted)				A_42_P816020	2.64967	Trpv2	transient receptor potential cation channel, subfamily V, member 2												A_43_P11848	0.722304	0.606156	Bmp2
A_44_P260679	0.812153	Golph3l	golgi phosphoprotein 3-like		A_44_P459279	0.811321	RGD1305036_predicted	similar to RIKEN cDNA 2610034N24 (predicted)							A_44_P1019726	0.782854	0.797706	Leng9_predicted	leukocyte receptor cluster (LRC) member 9 (predicted)				A_42_P816402	0.828975	Wdr31	WD repeat domain 31												A_44_P105697	0.72228	0.671961	Scly
A_42_P792728	0.811696	Hit39	zinc finger protein HIT-39		A_44_P1028692	0.811065	Smtn	smoothelin							A_42_P462239	0.781806	0.822171	Acad9	acyl-Coenzyme A dehydrogenase family, member 9				A_42_P817228	0.801939	Slc22a18	solute carrier family 22 (organic cation transporter), member 18												A_44_P362992	0.720484	0.544014	Tcf12
A_44_P486891	0.811561	Mapk12	mitogen-activated protein kinase 12		A_44_P378631	0.811032	Decr2	2-4-dienoyl-Coenzyme A reductase 2, peroxisomal							A_44_P269666	0.781231	0.745204	Armc6_predicted	armadillo repeat containing 6 (predicted)				A_42_P819842	0.787012	RGD1305587_predicted	similar to RIKEN cDNA 2010107G23 (predicted)												A_44_P344560	0.718749	0.61214	RGD1310358_predicted
A_43_P16774	0.811329	Acat2	acetyl-Coenzyme A acetyltransferase 2		A_44_P592381	0.810963	RGD1563633_predicted	similar to mKIAA0212 protein (predicted)							A_44_P275029	0.780661	0.799868	Mvp	major vault protein				A_42_P824178	0.82852	Slc25a1	solute carrier family 25, member 1												A_42_P665164	0.718436	0.751374	Slc9a3r2
A_44_P403482	0.810833	RGD1311493_predicted	similar to CG13379-PA (predicted)		A_42_P604425	0.810791	Hebp1_predicted	heme binding protein 1 (predicted)							A_43_P17139	0.78066	0.803537	Ifi35	interferon-induced protein 35				A_42_P824657	0.687678	RGD1307357_predicted	similar to hypothetical protein DKFZp434A1319 (predicted)												A_44_P1037526	0.717663	0.586524	Eif3s10
A_42_P836948	0.810823	RGD1308026_predicted	similar to 2310047B19Rik protein (predicted)		A_44_P1022237	0.810513	Rab26	RAB26, member RAS oncogene family							A_43_P16415	0.780502	0.798373	Ndufv1	NADH dehydrogenase (ubiquinone) flavoprotein 1				A_42_P826221	0.753505	Dpysl4	dihydropyrimidinase-like 4												A_44_P182336	0.7161	0.81123	Tanc1
A_42_P649672	0.810748	Sv2a	synaptic vesicle glycoprotein 2a		A_44_P230410	0.810339	Ptprn2	protein tyrosine phosphatase, receptor type, N polypeptide 2							A_44_P1032161	0.779973	0.795532	Chek2	CHK2 checkpoint homolog (S. pombe)				A_42_P828242	0.78353	Lgr4	leucine-rich repeat-containing G protein-coupled receptor 4												A_43_P17591	0.711737	0.649635	RGD1309266_predicted
A_42_P528580	0.810297	Hddc3_predicted	HD domain containing 3 (predicted)		A_44_P217964	0.810259	Klf1_predicted	Kruppel-like factor 1 (erythroid) (predicted)							A_44_P466547	0.779246	0.763853	RGD1311132_predicted	similar to RIKEN cDNA E430013E20 gene (predicted)				A_42_P828757	1.81042	Tm4sf4	transmembrane 4 superfamily member 4												A_44_P1027846	0.709126	0.640383	Cited2
A_44_P477047	0.809812	Spna2	alpha-spectrin 2		A_43_P12679	0.8099	Atp6ap1	ATPase, H+ transporting, lysosomal accessory protein 1							A_44_P126597	0.778968	0.77432	Paqr4	progestin and adipoQ receptor family member IV				A_42_P829031	0.589799	Coasy	Coenzyme A synthase												A_44_P265374	0.707488	0.759464	RGD1308469_predicted
A_44_P208444	0.809338	Cwf19l1_predicted	CWF19-like 1, cell cycle control (S. pombe) (predicted)		A_42_P624773	0.809779	Cpz	carboxypeptidase Z							A_44_P428507	0.777937	0.787999	Slc35b2	solute carrier family 35, member B2				A_42_P829301	2.62886	Slc1a5	solute carrier family 1 (neutral amino acid transporter), member 5												A_44_P527238	0.707354	0.810143	Slc25a25
A_44_P473622	0.808966	RGD1565985_predicted	similar to mKIAA0227 protein (predicted)		A_42_P494276	0.809715	Armc9_predicted	armadillo repeat containing 9 (predicted)							A_44_P100117	0.776649	0.8135	Ring1	ring finger protein 1				A_42_P829349	0.78856	Comtd1_predicted	catechol-O-methyltransferase domain containing 1 (predicted)												A_44_P299721	0.705538	0.748973	Rrm1
A_42_P707617	0.808778	Ywhaq	tyrosine 3-monooxygenase/tryptophan 5-monooxygenase activation protein, theta polypeptide		A_44_P274316	0.809626	Hif1an_predicted	hypoxia-inducible factor 1, alpha subunit inhibitor (predicted)							A_44_P297645	0.776497	0.780413	Zswim3_predicted	zinc finger, SWIM domain containing 3 (predicted)				A_42_P830209	1.47402	Frmpd1_predicted	FERM and PDZ domain containing 1 (predicted)												A_44_P342020	0.704458	0.720809	Shc1
A_44_P189326	0.80813	Pdia3	protein disulfide isomerase associated 3		A_44_P442733	0.809555	Mafg	v-maf musculoaponeurotic fibrosarcoma oncogene family, protein G (avian)							A_44_P480771	0.77606	0.790757	Hivep3_predicted	human immunodeficiency virus type I enhancer binding protein 3 (predicted)				A_42_P832028	1.30396	Sec13l1	SEC13-like 1 (S. cerevisiae)												A_44_P262297	0.704448	0.700294	Myh10
A_44_P338095	0.808036	Hibch	3-hydroxyisobutyryl-Coenzyme A hydrolase		A_44_P1038266	0.809026	RGD1304816_predicted	similar to mKIAA0674 protein (predicted)							A_44_P229656	0.775975	0.77503	RGD1306576_predicted	similar to hypothetical protein (predicted)				A_42_P833045	1.31324	Gap43	growth associated protein 43												A_44_P151804	0.698022	0.776178	Stat6_predicted
A_44_P220861	0.807849	Npff	neuropeptide FF-amide peptide precursor		A_43_P19545	0.808862	Meis3_predicted	Meis1, myeloid ecotropic viral integration site 1 homolog 3 (mouse) (predicted)							A_44_P461807	0.775958	0.828075	Baz2b_predicted	bromodomain adjacent to zinc finger domain, 2B (predicted)				A_42_P833212	1.23094	Wbscr1	Williams-Beuren syndrome chromosome region 1 homolog (human)												A_42_P493380	0.697951	0.694489	Myc
A_43_P18261	0.80706	Mesdc2	mesoderm development candiate 2		A_44_P114729	0.808713	RGD1308048_predicted	similar to HT014 (predicted)							A_43_P20321	0.775731	0.806968	Ccdc22_predicted	coiled-coil domain containing 22 (predicted)				A_42_P835787	0.747392	Zfp358_predicted	zinc finger protein 358 (predicted)												A_42_P638166	0.696327	0.708541	RGD1560368_predicted
A_44_P379647	0.806963	Uqcrc2	ubiquinol cytochrome c reductase core protein 2		A_44_P414879	0.808369	Ndor1_predicted	NADPH dependent diflavin oxidoreductase 1 (predicted)							A_44_P117234	0.775581	0.8114	RGD1306698_predicted	similar to bK1191B2.3.1 (PUTATIVE novel Acyl Transferase similar to C. elegans C50D2.7) (variant 1) (predicted)				A_42_P836948	0.691353	RGD1308026_predicted	similar to 2310047B19Rik protein (predicted)												A_44_P151933	0.694514	0.672108	RGD1562784_predicted
A_44_P485122	0.80675	Cep55	centrosomal protein 55		A_42_P609809	0.807946	Ergic3_predicted	ERGIC and golgi 3 (predicted)							A_44_P175621	0.774144	0.768742	Rag1ap1_predicted	recombination activating gene 1 activating protein 1 (predicted)				A_42_P837568	0.693422	L1cam	L1 cell adhesion molecule												A_44_P229533	0.693492	0.675358	RGD1561337_predicted
A_44_P109887	0.806713	Ccni_predicted	cyclin I (predicted)		A_44_P541548	0.807829	Agtrap	angiotensin II, type I receptor-associated protein							A_44_P148807	0.773881	0.767905	Scyl1	SCY1-like 1 (S. cerevisiae)				A_42_P839036	0.724115	RGD1311298_predicted	similar to RIKEN cDNA D030012E24 gene (predicted)												A_44_P105229	0.685628	0.768627	Nnt
A_42_P713089	0.806685	Pkp4_predicted	plakophilin 4 (predicted)		A_43_P19970	0.807764	RGD1308139_predicted	similar to RIKEN cDNA 1200014J11 (predicted)							A_44_P360496	0.773427	0.797733	Sec61a1	Sec61 alpha 1 subunit (S. cerevisiae)				A_42_P839121	0.814604	Ece1	endothelin converting enzyme 1												A_44_P324093	0.677024	0.744614	RGD1561500_predicted
A_44_P451014	0.80602	Mapk9	mitogen-activated protein kinase 9		A_44_P470845	0.807697	Prpf31_predicted	PRP31 pre-mRNA processing factor 31 homolog (yeast) (predicted)							A_44_P243826	0.771694	0.792935	Adck5	aarF domain containing kinase 5				A_42_P840087	1.52413	Dcun1d5	DCN1, defective in cullin neddylation 1, domain containing 5 (S. cerevisiae)												A_43_P20370	0.676163	0.673171	Diap1_predicted
A_43_P17696	0.805786	Hspa14	heat shock 70kDa protein 14		A_44_P286264	0.807553	Gba2	glucosidase beta 2							A_42_P713629	0.771398	0.768062	RGD1305215	similar to expressed sequence AA960436				A_42_P840460	0.651826	Ccdc52	coiled-coil domain containing 52												A_42_P610788	0.67298	0.680659	Ampd3
A_44_P357089	0.805654	Fbxl20	F-box and leucine-rich repeat protein 20		A_44_P204894	0.807492	Tspan4	tetraspanin 4							A_44_P117323	0.770247	0.814949	Ict1_predicted	immature colon carcinoma transcript 1 (predicted)				A_42_P841704	4.01945	Sh3tc1_predicted	SH3 domain and tetratricopeptide repeats 1 (predicted)												A_42_P623909	0.669318	0.696582	Bcl2l1
A_44_P137247	0.805361	Trim35	tripartite motif protein 35		A_44_P112050	0.807427	RGD1560523_predicted	similar to S-adenosylmethionine synthetase gamma form (Methionine adenosyltransferase) (predicted)							A_44_P118082	0.769975	0.826634	Gprk2l	G protein-coupled receptor kinase 2, groucho gene related (Drosophila)				A_42_P841762	0.757618	Cacna2d1	calcium channel, voltage-dependent, alpha2/delta subunit 1												A_44_P171128	0.664211	0.674375	Alg2
A_44_P490967	0.80531	Inpp4a	inositol polyphosphate-4-phosphatase, type 1		A_44_P390495	0.806963	Gch	GTP cyclohydrolase 1							A_44_P271339	0.769626	0.80347	Klf3	Kruppel-like factor 3 (basic) (mapped)				A_42_P841993	0.607188	Hirip3	HIRA interacting protein 3												A_43_P16820	0.663136	0.620483	Sox4_predicted
A_44_P438090	0.805252	Plcb3	phospholipase C, beta 3		A_44_P412695	0.806697	Mlf2_predicted	myeloid leukemia factor 2 (predicted)							A_43_P16413	0.769223	0.816623	RGD1561521_predicted	similar to 1110014F24Rik protein (predicted)				A_42_P842946	0.815241	Nol5a	nucleolar protein 5A												A_44_P260433	0.649561	0.524798	RGD1306101_predicted
A_44_P231719	0.804712	Tmem9b_predicted	TMEM9 domain family, member B (predicted)		A_44_P538970	0.806565	Ptpdc1_predicted	protein tyrosine phosphatase domain containing 1 (predicted)							A_42_P487031	0.769061	0.734448	B4galt3	UDP-Gal:betaGlcNAc beta 1,4-galactosyltransferase, polypeptide 3				A_43_P10006	2.65849	Map2k3	mitogen activated protein kinase kinase 3												A_44_P999869	0.637969	0.561584	Ptpn11
A_44_P319349	0.804688	Pkp2	plakophilin 2		A_42_P728925	0.806406	Gpi	glucose phosphate isomerase							A_42_P723641	0.768714	0.804466	Popdc2	popeye domain containing 2				A_43_P10019	0.821047	RGD1303003	homolog of zebrafish ES1												A_44_P125432	0.621294	0.551162	Ubtf
A_43_P17180	0.803952	mrpl9	mitochondrial ribosomal protein L9		A_44_P367726	0.806051	Hbld2	HESB like domain containing 2							A_42_P827359	0.767378	0.802396	Mybl2_predicted	myeloblastosis oncogene-like 2 (predicted)				A_43_P10062	0.819266	Adhfe1	alcohol dehydrogenase, iron containing, 1												A_44_P454372	0.606704	0.578271	Chd4
A_44_P112586	0.803878	RGD1560909_predicted	similar to DNA segment, Chr 1, Brigham & Womens Genetics 0212 expressed (predicted)		A_44_P169662	0.805517	Faf1	Fas-associated factor 1							A_42_P562625	0.767032	0.767372	Xpnpep1	X-prolyl aminopeptidase (aminopeptidase P) 1, soluble				A_43_P10098	0.707322	Gnb5	guanine nucleotide binding protein, beta 5
A_44_P262274	0.803392	Hoxa5	homeo box A5		A_44_P271405	0.805358	Pxmp4	peroxisomal membrane protein 4							A_44_P337294	0.766898	0.785881	Dci	dodecenoyl-coenzyme A delta isomerase				A_43_P10124	0.612994	Als2	amyotrophic lateral sclerosis 2 (juvenile) homolog (human)
A_44_P323304	0.80332	Pygb	brain glycogen phosphorylase		A_42_P619056	0.804489	Gcnt2	glucosaminyl (N-acetyl) transferase 2, I-branching enzyme							A_44_P114720	0.76676	0.81061	Adprhl2_predicted	ADP-ribosylhydrolase like 2 (predicted)				A_43_P10136	0.774714	RGD1304846	similar to X83328 protein
A_44_P477954	0.803016	RGD1561843_predicted	similar to 60S ribosomal protein L23a (predicted)		A_44_P1056875	0.804359	Phb2	prohibitin 2							A_42_P803137	0.766034	0.791783	Spint2	serine protease inhibitor, Kunitz type 2				A_43_P10200	1.27568	Slc30a5_predicted	solute carrier family 30 (zinc transporter), member 5 (predicted)
A_43_P21223	0.802965	Ftsj3	FtsJ homolog 3 (E. coli)		A_43_P10006	0.803871	Map2k3	mitogen activated protein kinase kinase 3							A_44_P221965	0.765826	0.81857	Kremen1	kringle containing transmembrane protein 1				A_43_P10235	1.28746	Armc8_predicted	armadillo repeat containing 8 (predicted)
A_44_P339936	0.802846	Xpr1_predicted	xenotropic and polytropic retrovirus receptor 1 (predicted)		A_42_P620975	0.803871	Apeg1	aortic preferentially expressed gene 1							A_43_P20103	0.764473	0.809789	Gtpbp1_predicted	GTP binding protein 1 (predicted)				A_43_P10257	0.629464	Vkorc1	vitamin K epoxide reductase complex, subunit 1
A_42_P690223	0.802766	Chd7_predicted	chromodomain helicase DNA binding protein 7 (predicted)		A_43_P15737	0.803831	Vil2	villin 2							A_43_P11307	0.760472	0.792008	Impdh1_predicted	IMP (inosine monophosphate) dehydrogenase 1 (predicted)				A_43_P10264	0.789061	Sf3b2_predicted	splicing factor 3b, subunit 2 (predicted)
A_43_P18579	0.802332	Fbxw2_predicted	F-box and WD-40 domain protein 2 (predicted)		A_44_P1055026	0.803386	Rfxank	regulatory factor X-associated ankyrin-containing protein							A_44_P523924	0.760115	0.818539	Ciapin1	cytokine induced apoptosis inhibitor 1				A_43_P10467	1.3773	Vkorc1l1	vitamin K epoxide reductase complex, subunit 1-like 1
A_44_P552881	0.802044	RGD1565800_predicted	similar to hypothetical protein FLJ20674 (predicted)		A_44_P512136	0.803178	Dhcr7	7-dehydrocholesterol reductase							A_44_P178338	0.759622	0.830743	RGD1304675_predicted	similar to FLJ00414 protein (predicted)				A_43_P10490	1.46102	Zc3h7b_predicted	zinc finger CCCH-type containing 7B (predicted)
A_44_P546823	0.80189	RGD1305240_predicted	similar to pM5 protein; DNA segment, Chr 7, ERATO Doi 156, expressed (predicted)		A_44_P252946	0.80314	Dpf2_predicted	D4, zinc and double PHD fingers family 2 (predicted)							A_42_P670371	0.758947	0.774398	RGD1311960_predicted	similar to RIKEN cDNA 1110063G11 (predicted)				A_43_P10545	0.75037	Lyk5	protein kinase LYK5
A_44_P414527	0.801822	Efna2	ephrin A2		A_44_P416761	0.803077	Lmna	lamin A							A_44_P139925	0.758841	0.811197	Fkbp4	FK506 binding protein 4				A_43_P10574	1.36859	Snx11	sorting nexin 11
A_44_P498642	0.801449	Zfp455	zinc finger protein 455		A_44_P253087	0.802036	Sh3glb2	SH3-domain GRB2-like endophilin B2							A_44_P474165	0.75793	0.783762	Nr1h2	nuclear receptor subfamily 1, group H, member 2				A_43_P10650	1.26138	RGD1566403_predicted	similar to OTTHUMP00000040081 (predicted)
A_44_P209926	0.801237	RGD1561653_predicted	similar to HECT domain containing 1 (predicted)		A_43_P20957	0.801842	RGD1310093_predicted	similar to hypothetical protein FLJ11354 (predicted)							A_44_P478430	0.757831	0.713682	Centb5_predicted	centaurin, beta 5 (predicted)				A_43_P10662	0.799592	RGD1307896_predicted	similar to cisplatin resistance related protein CRR9p (predicted)
A_44_P363039	0.80097	Adi1	acireductone dioxygenase 1		A_43_P10479	0.801175	Srf_predicted	serum response factor (predicted)							A_44_P1043302	0.754832	0.782383	Crb3	crumbs homolog 3 (Drosophila)				A_43_P10725	1.2675	Rab18	RAB18, member RAS oncogene family
A_44_P1039678	0.800579	Rda279	hypothetical protein RDA279		A_42_P466321	0.801153	Matk	megakaryocyte-associated tyrosine kinase							A_44_P1026598	0.754696	0.791811	Dhrsx_predicted	dehydrogenase/reductase (SDR family) X chromosome (predicted)				A_43_P10843	1.4487	Ahcyl1_predicted	S-adenosylhomocysteine hydrolase-like 1 (predicted)
A_44_P1042163	0.800199	RGD1310414	similar to hypothetical protein FLJ23263		A_42_P770171	0.801118	RGD1309062	similar to RIKEN cDNA 0610042E07							A_43_P13386	0.75376	0.732022	Prpf19	PRP19/PSO4 pre-mRNA processing factor 19 homolog (S. cerevisiae)				A_43_P10851	1.31589	Sh3glb1	SH3-domain GRB2-like B1 (endophilin)
A_44_P526917	0.799758	Slc4a8	solute carrier family 4 (anion exchanger), member 8		A_44_P110110	0.800951	Cst3	cystatin C							A_44_P508400	0.752256	0.831932	Exoc7	exocyst complex component 7				A_43_P10907	0.596728	Acn9	ACN9 homolog (S. cerevisiae)
A_44_P516045	0.799666	Znf124_predicted	zinc finger protein 124 (HZF-16) (predicted)		A_44_P419898	0.80055	Cldn9	claudin 9							A_44_P895110	0.751539	0.82373	Samd14	sterile alpha motif domain containing 14				A_43_P10919	0.725432	Exosc8_predicted	exosome component 8 (predicted)
A_44_P254229	0.799385	Rbbp7	retinoblastoma binding protein 7		A_44_P241398	0.800487	Podxl2_predicted	podocalyxin-like 2 (predicted)							A_44_P514939	0.750211	0.72802	Bzrp	benzodiazepine receptor, peripheral				A_43_P10966	1.37693	Map2k1ip1	mitogen-activated protein kinase kinase 1 interacting protein 1
A_44_P883477	0.799248	RGD1562596_predicted	similar to mKIAA0159 protein (predicted)		A_43_P13670	0.799973	Tmem101	transmembrane protein 101							A_44_P459666	0.750128	0.802838	Ttc22_predicted	tetratricopeptide repeat domain 22 (predicted)				A_43_P10986	0.829052	Msl31	male-specific lethal-3 homolog 1 (Drosophila)
A_44_P636436	0.799023	Tmem109	transmembrane protein 109		A_43_P10414	0.799644	Ubxd8	UBX domain containing 8							A_43_P20777	0.749828	0.793704	Nsun2_predicted	NOL1/NOP2/Sun domain family, member 2 (predicted)				A_43_P11044	0.546746	G0s2	G0/G1 switch gene 2
A_44_P121813	0.798885	Dmrta1_predicted	doublesex and mab-3 related transcription factor like family A1 (predicted)		A_44_P993791	0.799567	Pcdh1_predicted	protocadherin 1 (cadherin-like 1) (predicted)							A_44_P369997	0.749162	0.821569	Trpm4	transient receptor potential cation channel, subfamily M, member 4				A_43_P11146	0.704761	Lyplal1_predicted	lysophospholipase-like 1 (predicted)
A_42_P585079	0.798394	Ube2e3_predicted	ubiquitin-conjugating enzyme E2E 3, UBC4/5 homolog (yeast) (predicted)		A_44_P541914	0.798865	Dapk3	death-associated protein kinase 3							A_44_P128229	0.748892	0.805567	Baiap2	brain-specific angiogenesis inhibitor 1-associated protein 2				A_43_P11152	5.24275	Tm4sf1_predicted	transmembrane 4 superfamily member 1 (predicted)
A_43_P14802	0.796811	Ncoa6	nuclear receptor coactivator 6		A_44_P554698	0.79827	Psme2	proteasome (prosome, macropain) 28 subunit, beta							A_42_P601217	0.748859	0.790265	Pick1	protein interacting with C kinase 1				A_43_P11166	0.816592	RGD1307279	similar to RIKEN cDNA 2700002I20
A_42_P594699	0.796602	Zdhhc7	zinc finger, DHHC domain containing 7		A_44_P551842	0.79794	Abtb2	ankyrin repeat and BTB (POZ) domain containing 2							A_44_P175057	0.746663	0.808923	Slc18a1	solute carrier family 18 (vesicular monoamine), member 1				A_43_P11186	0.740632	Amid_predicted	apoptosis-inducing factor (AIF)-like mitochondrion-associated inducer of death (predicted)
A_44_P164188	0.796339	RGD1310490_predicted	similar to hypothetical protein MGC29390 (predicted)		A_44_P138257	0.797692	Tsta3_predicted	tissue specific transplantation antigen P35B (predicted)							A_44_P203451	0.746084	0.768186	Slc35a4	solute carrier family 35, member A4				A_43_P11200	1.37401	RGD1561500_predicted	similar to hypothetical protein FLJ14800 (predicted)
A_44_P974681	0.795983	RGD1562992_predicted	similar to heterogeneous nuclear ribonucleoprotein A2/B1 (predicted)		A_44_P532380	0.797346	RGD1309944_predicted	similar to RIKEN cDNA 0610009K11 (predicted)							A_42_P794613	0.745252	0.749989	Mvd	mevalonate (diphospho) decarboxylase				A_43_P11246	1.48237	Eif4a1	eukaryotic translation initiation factor 4A1
A_44_P345476	0.795482	Myh9	myosin, heavy polypeptide 9, non-muscle		A_44_P668388	0.796872	RGD1561494_predicted	similar to D3Mm3e (predicted)							A_44_P1029770	0.745014	0.741761	Nol5a	nucleolar protein 5A				A_43_P11306	1.67911	RGD1311474	similar to transmembrane protein induced by tumor necrosis factor alpha
A_44_P615549	0.795236	Nfatc3_predicted	nuclear factor of activated T-cells, cytoplasmic, calcineurin-dependent 3 (predicted)		A_42_P548800	0.796656	mrpl9	mitochondrial ribosomal protein L9							A_44_P272376	0.743073	0.743601	Mkl1_predicted	megakaryoblastic leukemia (translocation) 1 (predicted)				A_43_P11307	0.702259	Impdh1_predicted	IMP (inosine monophosphate) dehydrogenase 1 (predicted)
A_44_P273468	0.795014	Slc25a4	solute carrier family 25 (mitochondrial carrier; adenine nucleotide translocator), member 4		A_44_P518176	0.796556	RGD1307673_predicted	similar to hypothetical protein MDS025 (predicted)							A_44_P299659	0.743058	0.786341	Alkbh2_predicted	alkB, alkylation repair homolog 2 (E. coli) (predicted)				A_43_P11369	1.33972	RGD1304792_predicted	similar to chromosome 2 open reading frame 3; transcription factor 9 (binds GC-rich sequences) (predicted)
A_42_P473389	0.793988	Bmyc	brain expressed myelocytomatosis oncogene (mapped)		A_44_P548450	0.795925	Spock1	sparc/osteonectin, cwcv and kazal-like domains proteoglycan 1							A_44_P257563	0.742769	0.765498	Pctk3	PCTAIRE-motif protein kinase 3				A_43_P11429	1.40455	RGD1308470	similar to RIKEN cDNA 4933433P14 gene
A_43_P12741	0.793913	Zfp354a	zinc finger protein 354A		A_42_P509457	0.795701	Arl6ip4	ADP-ribosylation factor-like 6 interacting protein 4							A_42_P544108	0.742386	0.822392	Arbp	acidic ribosomal phosphoprotein P0				A_43_P11462	1.23859	Ets1	v-ets erythroblastosis virus E26 oncogene homolog 1 (avian)
A_42_P564690	0.793777	RGD1309316_predicted	similar to 4930403C10Rik protein (predicted)		A_44_P530276	0.795505	Rad51l3_predicted	RAD51-like 3 (S. cerevisiae) (predicted)							A_43_P21037	0.741551	0.736241	Snta1	syntrophin, acidic 1				A_43_P11472	1.46503	Hmox1	heme oxygenase (decycling) 1
A_44_P1060167	0.793446	Vps33a	vacuolar protein sorting 33A (yeast)		A_44_P227994	0.794564	Itpka	inositol 1,4,5-trisphosphate 3-kinase A							A_44_P269925	0.74137	0.768472	Asah3l_predicted	N-acylsphingosine amidohydrolase 3-like (predicted)				A_43_P11481	1.22386	Me1	malic enzyme 1
A_44_P313825	0.792471	Prkr	Protein kinase, interferon-inducible double stranded RNA dependent		A_43_P18455	0.794296	RGD1559552_predicted	similar to peroxisome proliferator-activated receptor binding protein (predicted)							A_44_P125564	0.740382	0.829777	Bok	Bcl-2-related ovarian killer protein				A_43_P11489	1.3602	S100a4	S100 calcium-binding protein A4
A_44_P1006348	0.791986	Ttc4	tetratricopeptide repeat domain 4		A_44_P314312	0.794272	Nol9	nucleolar protein 9							A_44_P487798	0.739412	0.823493	Stat2	signal transducer and activator of transcription 2				A_43_P11514	1.53931	Tpm4	tropomyosin 4
A_44_P118805	0.791443	Hgs	HGF-regulated tyrosine kinase substrate		A_44_P161052	0.794097	RGD1562373_predicted	similar to 3-ketoacyl-CoA thiolase B, peroxisomal precursor (Beta-ketothiolase B) (predicted)							A_43_P12137	0.735354	0.815924	Gnb3	guanine nucleotide binding protein, beta 3				A_43_P11552	0.787604	Ptpra	protein tyrosine phosphatase, receptor type, A
A_44_P141288	0.791066	Rab34	RAB34, member of RAS oncogene family		A_43_P19072	0.79338	RGD1305866_predicted	similar to hypothetical protein FLJ20200 (predicted)							A_44_P1004840	0.730888	0.71968	Tnfsf9	tumor necrosis factor (ligand) superfamily, member 9				A_43_P11570	0.738661	Abcd3	ATP-binding cassette, sub-family D (ALD), member 3
A_43_P19910	0.789817	RGD1563395_predicted	similar to cyclin-dependent kinase 2-interacting protein (predicted)		A_44_P431154	0.793345	RGD1564862_predicted	similar to hypothetical protein MGC51082 (predicted)							A_44_P191941	0.727717	0.748838	Pex6	peroxisomal biogenesis factor 6				A_43_P11574	1.419	St8sia1	ST8 alpha-N-acetyl-neuraminide alpha-2,8-sialyltransferase 1
A_44_P992854	0.789708	Rhoa	ras homolog gene family, member A		A_44_P194404	0.793081	Pitpnm1	phosphatidylinositol transfer protein, membrane-associated 1							A_44_P529743	0.723276	0.818959	RGD1562983_predicted	similar to ovary-specific MOB-like protein (predicted)				A_43_P11591	1.39651	Nfya	nuclear transcription factor-Y alpha
A_43_P11984	0.789375	Itsn1	intersectin 1		A_44_P211037	0.792906	Bai2_predicted	brain-specific angiogenesis inhibitor 2 (predicted)							A_43_P12905	0.718178	0.78195	Bik	Bcl2-interacting killer				A_43_P11667	1.40138	St8sia3	ST8 alpha-N-acetyl-neuraminide alpha-2,8-sialyltransferase 3
A_44_P199420	0.789086	RGD1309188_predicted	similar to hypothetical protein BC011833 (predicted)		A_44_P233736	0.792162	Tspan5	tetraspanin 5							A_44_P419565	0.711922	0.764058	RGD1310887_predicted	similar to CG12125-PA (predicted)				A_43_P11701	0.782321	Sdc2	syndecan 2
A_44_P288556	0.788599	Rbm34	RNA binding motif protein 34		A_43_P13102	0.792134	Ada	adenosine deaminase							A_44_P212887	0.708777	0.755399	Mapkapk3	mitogen-activated protein kinase-activated protein kinase 3				A_43_P11724	0.652596	Gckr	glucokinase regulatory protein
A_44_P535284	0.787953	Bhmt	betaine-homocysteine methyltransferase		A_44_P533786	0.791617	Aurkb	aurora kinase B							A_44_P471104	0.708439	0.701872	Vps18_predicted	vacuolar protein sorting 18 (yeast) (predicted)				A_43_P11812	1.32813	Bgn	biglycan
A_44_P166495	0.787112	Rangap1	RAN GTPase activating protein 1		A_44_P450518	0.791609	RGD1563195_predicted	similar to Ran-interacting protein MOG1 (predicted)							A_42_P585119	0.704168	0.745348	RGD735029	SEL1 domain containing protein RGD735029				A_43_P11833	1.28545	Clcn2	chloride channel 2
A_44_P117194	0.786713	RGD1311640_predicted	similar to Hypothetical protein KIAA0373 (predicted)		A_43_P12051	0.791522	Cyp4f2	cytochrome P450, family 4, subfamily F, polypeptide 2							A_42_P767077	0.703416	0.808781	Gja4	gap junction membrane channel protein alpha 4				A_43_P11871	1.45717	Padi3	peptidyl arginine deiminase, type III
A_44_P1050554	0.786655	RGD1565545_predicted	similar to zinc finger protein ZFP (predicted)		A_44_P1007449	0.790889	RGD1310159_predicted	similar to acetyl-coA dehydrogenase -related (111.6 kD) (5G231) (predicted)							A_44_P431039	0.701231	0.749755	Rab8a	RAB8A, member RAS oncogene family				A_43_P11911	1.22939	Rab3ip	RAB3A interacting protein
A_42_P759524	0.786366	Serpina5	serine (or cysteine) peptidase inhibitor, clade A, member 5		A_44_P315977	0.790564	Slc23a2	solute carrier family 23 (nucleobase transporters), member 2							A_44_P146712	0.700044	0.721195	Mapk13	mitogen activated protein kinase 13				A_43_P11940	0.73199	St6galnac3	ST6 (alpha-N-acetyl-neuraminyl-2,3-beta-galactosyl-1,3)-N-acetylgalactosaminide alpha-2,6-sialyltransferase 3
A_44_P301805	0.786344	Ryk	receptor-like tyrosine kinase		A_44_P180482	0.790213	Tp53i11_predicted	tumor protein p53 inducible protein 11 (predicted)							A_44_P152395	0.697177	0.780077	Rnd1	Rho family GTPase 1				A_43_P11983	0.534562	Rgs9	regulator of G-protein signaling 9
A_43_P14566	0.786085	Aatf	apoptosis antagonizing transcription factor		A_44_P274491	0.789191	Large_predicted	like-glycosyltransferase (predicted)							A_44_P463858	0.692704	0.807235	Bhlhb3	basic helix-loop-helix domain containing, class B3				A_43_P11993	1.50553	Ptprf	protein tyrosine phosphatase, receptor type, F
A_44_P376502	0.785666	Prdx4	peroxiredoxin 4		A_44_P557983	0.789144	RGD1561582_predicted	similar to Fus1 protein (predicted)							A_44_P299550	0.686147	0.695024	Cldn4	claudin 4				A_43_P12006	1.36202	Gja9	gap junction membrane channel protein alpha 9
A_44_P1018147	0.785444	Isoc1	isochorismatase domain containing 1		A_44_P481086	0.788007	Zw10	ZW10 homolog, centromere/kinetochore protein (Drosophila)							A_42_P746214	0.686106	0.756639	Spr	sepiapterin reductase				A_43_P12020	1.31617	Kcnn3	potassium intermediate/small conductance calcium-activated channel, subfamily N, member 3
A_44_P450173	0.785402	Man1a2_predicted	mannosidase, alpha, class 1A, member 2 (predicted)		A_44_P424051	0.787986	Snrpd2_predicted	small nuclear ribonucleoprotein D2 (predicted)							A_44_P1002484	0.682975	0.745778	RGD1310800_predicted	similar to RIKEN cDNA F730014I05 (predicted)				A_43_P12083	0.57381	Hand1	heart and neural crest derivatives expressed transcript 1
A_44_P494632	0.785162	Flnc_predicted	filamin C, gamma (actin binding protein 280) (predicted)		A_43_P18183	0.787168	RGD1359108	similar to RIKEN cDNA 3110043O21							A_44_P556895	0.679734	0.597756	Ddit4	DNA-damage-inducible transcript 4				A_43_P12085	0.663767	Dbil5	diazepam binding inhibitor-like 5
A_44_P149199	0.784763	C1qbp	complement component 1, q subcomponent binding protein		A_44_P299389	0.786006	Eno1	enolase 1, alpha															A_43_P12127	1.23726	Ensa	endosulfine alpha
A_43_P17964	0.782124	Arcn1	archain 1		A_42_P566264	0.785577	Mfng	manic fringe homolog (Drosophila)															A_43_P12206	0.61698	Xylt2	xylosyltransferase II
A_44_P1053550	0.781437	Lzts2	leucine zipper, putative tumor suppressor 2		A_44_P527075	0.784053	Hey1	hairy/enhancer-of-split related with YRPW motif 1															A_43_P12215	1.20963	Mafg	v-maf musculoaponeurotic fibrosarcoma oncogene family, protein G (avian)
A_44_P365379	0.781335	Gadd45g	growth arrest and DNA-damage-inducible 45 gamma		A_44_P346832	0.783696	RGD1566317_predicted	similar to Tescalcin (predicted)															A_43_P12232	0.740476	Acads	acetyl-Coenzyme A dehydrogenase, short chain
A_43_P18802	0.780653	Pask	PAS domain containing serine/threonine kinase		A_44_P213477	0.783409	RGD1310180	similar to hypothetical protein FLJ12681															A_43_P12245	2.1182	Rhob	ras homolog gene family, member B
A_44_P545873	0.779741	Znf324_predicted	zinc finger protein 324 (predicted)		A_44_P318604	0.780117	Vps33a	vacuolar protein sorting 33A (yeast)															A_43_P12297	1.38051	Snap23	synaptosomal-associated protein 23
A_44_P199661	0.779661	RGD1563853_predicted	similar to cullin 4A (predicted)		A_44_P527253	0.779837	Hmgcl	3-hydroxy-3-methylglutaryl-Coenzyme A lyase															A_43_P12303	0.822687	Rpl30	ribosomal protein L30
A_44_P509872	0.77966	Stard7_predicted	START domain containing 7 (predicted)		A_42_P565437	0.779213	Sf3a2	splicing factor 3a, subunit 2, 66kDa															A_43_P12314	1.36454	Nucks	nuclear ubiquitous casein kinase and cyclin-dependent kinase substrate
A_42_P798049	0.779311	Scamp3	secretory carrier membrane protein 3		A_44_P480636	0.77916	Ddx19	DEAD (Asp-Glu-Ala-Asp) box polypeptide 19															A_43_P12343	1.27413	Stx12	syntaxin 12
A_44_P421375	0.779163	Inexa	internexin, alpha		A_44_P213407	0.776912	RGD1562602_predicted	similar to promyelocytic leukemia (predicted)															A_43_P12354	0.677133	Vps33a	vacuolar protein sorting 33A (yeast)
A_44_P503662	0.778281	Ftsj2_predicted	FtsJ homolog 2 (E. coli) (predicted)		A_44_P527300	0.776702	Tchp_predicted	trichoplein, keratin filament binding (predicted)															A_43_P12355	0.80751	Lphn1	latrophilin 1
A_43_P20948	0.777878	Dd5	progestin induced protein		A_44_P161882	0.77659	Stfa2_predicted	stefin A2 (predicted)															A_43_P12378	1.3325	Golph3	golgi phosphoprotein 3
A_44_P109977	0.776437	Trim13	tripartite motif protein 13		A_44_P210461	0.776499	Ldha	lactate dehydrogenase A															A_43_P12416	0.819861	Ak1	adenylate kinase 1
A_43_P18066	0.77588	Nup98	nucleoporin 98		A_44_P506852	0.774348	Arhgef1	Rho guanine nucleotide exchange factor (GEF) 1															A_43_P12423	1.39338	Hif1a	hypoxia inducible factor 1, alpha subunit
A_44_P316839	0.775703	Aarsl_predicted	alanyl-tRNA synthetase like (predicted)		A_44_P310949	0.773786	Eif3s7	eukaryotic translation initiation factor 3, subunit 7 (zeta)															A_43_P12448	1.20272	Cyb5b	cytochrome b5 type B
A_44_P293001	0.77538	Arse	arylsulfatase E (chondrodysplasia punctata 1)		A_44_P400922	0.773476	Rad52_predicted	RAD52 homolog (S. cerevisiae) (predicted)															A_43_P12466	0.760656	Ogg1	8-oxoguanine DNA-glycosylase 1
A_44_P255954	0.774404	RGD1566063_predicted	similar to Potassium channel tetramerisation domain containing protein 2 (predicted)		A_44_P553751	0.77289	Avpi1	arginine vasopressin-induced 1															A_43_P12529	0.822718	Stxbp2	syntaxin binding protein 2
A_44_P885652	0.773468	RGD1565881_predicted	similar to expressed sequence AI854635 (predicted)		A_44_P458704	0.772665	Glul	glutamate-ammonia ligase (glutamine synthase)															A_43_P12530	0.581449	Suox	sulfite oxidase
A_44_P274755	0.77342	Jrk_predicted	jerky homolog (mouse) (predicted)		A_44_P372710	0.772505	Map4k2_predicted	mitogen activated protein kinase kinase kinase kinase 2 (predicted)															A_43_P12535	1.70048	Klf10	Kruppel-like factor 10
A_44_P438868	0.772702	RGD1305846_predicted	similar to hypothetical protein A730008H23 (predicted)		A_44_P320687	0.771275	Llgl1	lethal giant larvae homolog 1 (Drosophila)															A_43_P12540	0.811149	Dgkz	diacylglycerol kinase zeta
A_44_P555594	0.771986	Cse1l_predicted	chromosome segregation 1-like (S. cerevisiae) (predicted)		A_44_P492635	0.771103	Psmd3	proteasome (prosome, macropain) 26S subunit, non-ATPase, 3															A_43_P12545	1.21394	Ube2d3	ubiquitin-conjugating enzyme E2D 3 (UBC4/5 homolog, yeast)
A_44_P442589	0.77146	Efna1	ephrin A1		A_44_P539312	0.770855	Klc4	kinesin light chain 4															A_43_P12569	0.651516	Idh1	isocitrate dehydrogenase 1 (NADP+), soluble
A_44_P1036534	0.771151	Paqr4	progestin and adipoQ receptor family member IV		A_43_P10359	0.769859	Ublcp1	ubiquitin-like domain containing CTD phosphatase 1															A_43_P12571	1.69307	Jak2	Janus kinase 2
A_44_P247411	0.76754	Aprin_predicted	androgen-induced proliferation inhibitor (predicted)		A_44_P436280	0.768578	Pltp_predicted	phospholipid transfer protein (predicted)															A_43_P12602	0.705731	Slc37a4	solute carrier family 37 (glycerol-6-phosphate transporter), member 4
A_44_P667940	0.76622	Centg2_predicted	centaurin, gamma 2 (predicted)		A_44_P469103	0.767343	RGD1564623_predicted	similar to candidate tumor suppressor OVCA2 (predicted)															A_43_P12614	0.749323	Tmod2	tropomodulin 2
A_43_P19499	0.76618	RGD1562321_predicted	similar to zinc finger protein 336 (predicted)		A_43_P21070	0.766424	Il17r_predicted	interleukin 17 receptor (predicted)															A_43_P12624	2.21656	Lxn	latexin
A_42_P635860	0.765206	Zfp111	zinc finger protein 111		A_43_P16086	0.765824	Cish	cytokine inducible SH2-containing protein															A_43_P12631	0.811525	Capn10	calpain 10
A_44_P1001301	0.765026	Eef1g	eukaryotic translation elongation factor 1 gamma		A_44_P211893	0.765387	Rexo1	REX1, RNA exonuclease 1 homolog (S. cerevisiae)															A_43_P12638	1.30105	Syt4	synaptotagmin IV
A_44_P497039	0.764591	RGD1562211_predicted	similar to ubiquitin specific protease 51 (predicted)		A_44_P181679	0.764528	Brd2	bromodomain containing 2															A_43_P12678	0.575276	Pias3	protein inhibitor of activated STAT 3
A_44_P210235	0.762869	Hnrpr	heterogeneous nuclear ribonucleoprotein R		A_44_P271923	0.764404	Rom1	rod outer segment membrane protein 1															A_43_P12692	1.32414	Git1	G protein-coupled receptor kinase interactor 1
A_44_P406169	0.761765	Galnt7	UDP-N-acetyl-alpha-D-galactosamine:polypeptide N-acetylgalactosaminyltransferase 7		A_44_P257774	0.763569	RGD1309256	similar to D11Bwg0280e protein															A_43_P12698	1.2732	Lgals3	lectin, galactose binding, soluble 3
A_44_P247667	0.761091	Ube2g1	ubiquitin-conjugating enzyme E2G 1 (UBC7 homolog, C. elegans)		A_44_P518489	0.762323	RGD1311559_predicted	hypothetical LOC315055 (predicted)															A_43_P12705	1.66605	Aldh3a1	aldehyde dehydrogenase family 3, member A1
A_43_P19634	0.7577	Chst1	carbohydrate (keratan sulfate Gal-6) sulfotransferase 1		A_42_P655047	0.761771	Prrx2_predicted	paired related homeobox 2 (predicted)															A_43_P12756	0.795848	Pkm2	pyruvate kinase, muscle
A_44_P354284	0.756289	RGD1309802_predicted	similar to RIKEN cDNA 3110037I16 (predicted)		A_42_P840999	0.760854	Dlgap3	discs, large (Drosophila) homolog-associated protein 3															A_43_P12773	1.34374	Ctbp2	C-terminal binding protein 2
A_44_P201603	0.755021	Hnrpa2b1_predicted	heterogeneous nuclear ribonucleoprotein A2/B1 (predicted)		A_44_P300215	0.759264	Stk11ip_predicted	serine/threonine kinase 11 interacting protein (predicted)															A_43_P12779	2.5561	Nrn1	neuritin
A_44_P457218	0.754096	Ddx28_predicted	DEAD (Asp-Glu-Ala-Asp) box polypeptide 28 (predicted)		A_42_P698240	0.758423	Ltb4dh	leukotriene B4 12-hydroxydehydrogenase															A_43_P12796	1.2632	Dctn4	dynactin 4
A_42_P463754	0.751835	Itga1	integrin alpha 1		A_44_P281154	0.758281	RGD1566122_predicted	similar to CDNA sequence BC028440 (predicted)															A_43_P12800	0.753373	Gnpat	glyceronephosphate O-acyltransferase
A_43_P15623	0.74832	Ddx1	DEAD (Asp-Glu-Ala-Asp) box polypeptide 1		A_44_P495689	0.756864	Stk16	serine/threonine kinase 16															A_43_P12819	0.504678	Pola2	polymerase (DNA directed), alpha 2
A_44_P294650	0.74699	Brca1	breast cancer 1		A_44_P300751	0.756219	Vegfa	vascular endothelial growth factor A															A_43_P12825	0.80518	Entpd6	ectonucleoside triphosphate diphosphohydrolase 6
A_43_P10887	0.742984	Map1b	microtubule-associated protein 1b		A_44_P529638	0.753227	RGD1563971_predicted	similar to trafficking protein particle complex 5 (predicted)															A_43_P12845	0.549245	Lrp3	low density lipoprotein receptor-related protein 3
A_44_P477322	0.741242	Rtn4	reticulon 4		A_44_P246381	0.752048	Dgcr6_predicted	DiGeorge syndrome critical region gene 6 (predicted)															A_43_P12851	0.785084	Syngr2	synaptogyrin 2
A_44_P419239	0.740098	Pdap1	PDGFA associated protein 1		A_44_P412170	0.749594	P4ha1	procollagen-proline, 2-oxoglutarate 4-dioxygenase (proline 4-hydroxylase), alpha 1 polypeptide															A_43_P12865	0.642735	Nudt4	nudix (nucleoside diphosphate linked moiety X)-type motif 4
A_42_P842946	0.739449	Nol5a	nucleolar protein 5A		A_44_P461343	0.745956	Rara	retinoic acid receptor, alpha															A_43_P12868	0.822272	Smpd3	sphingomyelin phosphodiesterase 3, neutral
A_44_P142610	0.735401	RGD1310800_predicted	similar to RIKEN cDNA F730014I05 (predicted)		A_44_P423786	0.732492	Eef1g	eukaryotic translation elongation factor 1 gamma															A_43_P12872	0.802597	Lenep	lens epithelial protein
A_44_P439995	0.731071	Mkl1_predicted	megakaryoblastic leukemia (translocation) 1 (predicted)		A_44_P427523	0.731843	Ppp2r1a	protein phosphatase 2 (formerly 2A), regulatory subunit A (PR 65), alpha isoform															A_43_P12875	0.747797	Bbs2	Bardet-Biedl syndrome 2 homolog (human)
A_44_P715330	0.724678	Samd14	sterile alpha motif domain containing 14		A_44_P314081	0.730602	Sptlc1_predicted	serine palmitoyltransferase, long chain base subunit 1 (predicted)															A_43_P12890	0.775965	Akap1	A kinase (PRKA) anchor protein 1
A_44_P375553	0.721787	Lrp1	low density lipoprotein receptor-related protein 1		A_44_P541623	0.727713	RGD1310875_predicted	similar to RIKEN cDNA 5730502D15 gene (predicted)															A_43_P12905	0.77939	Bik	Bcl2-interacting killer
A_44_P1025944	0.719923	Slc35a4	solute carrier family 35, member A4		A_44_P116176	0.724308	Armet_predicted	arginine-rich, mutated in early stage tumors (predicted)															A_43_P12915	0.72382	Bcl2l10	Bcl2-like 10
A_44_P266803	0.715573	Rab8a	RAB8A, member RAS oncogene family		A_44_P519834	0.721695	Ptpn1	protein tyrosine phosphatase, non-receptor type 1															A_43_P12922	1.36961	Ubqln1	ubiquilin 1
A_44_P596646	0.257106	RGD1563612_predicted	similar to testhymin (predicted)		A_44_P480390	0.710643	Sez6l2_predicted	seizure related 6 homolog (mouse)-like 2 (predicted)															A_43_P12940	1.28031	Bak1	BCL2-antagonist/killer 1
					A_44_P410529	0.702195	Arf4l_predicted	ADP-ribosylation factor 4-like (predicted)															A_43_P12961	1.5659	Eif4ebp1	eukaryotic translation initiation factor 4E binding protein 1
					A_44_P330675	0.700496	Ubtd1	ubiquitin domain containing 1															A_43_P12973	0.795422	Frag1	FGF receptor activating protein 1
					A_44_P122252	0.689214	Stc2	stanniocalcin 2															A_43_P12983	1.32282	Pip5k2a	phosphatidylinositol-4-phosphate 5-kinase, type II, alpha
					A_42_P780039	0.687727	Ntrk1	neurotrophic tyrosine kinase, receptor, type 1															A_43_P12990	2.05831	Mark1	MAP/microtubule affinity-regulating kinase 1
					A_44_P1038716	0.684682	RGD1565166_predicted	similar to MGC45438 protein (predicted)															A_43_P12996	1.27121	Crym	crystallin, mu
					A_44_P525665	0.65704	Atg16l1_predicted	ATG16 autophagy related 16-like 1 (S. cerevisiae) (predicted)															A_43_P13011	0.785556	Nlgn2	neuroligin 2
					A_44_P299722	0.619411	Rrm1	ribonucleotide reductase M1 (mapped)															A_43_P13030	0.733827	Serpinb5	serine (or cysteine) peptidase inhibitor, clade B, member 5
					A_44_P483000	0.424788	RGD1305633_predicted	similar to RIKEN cDNA 2600005C20 (predicted)															A_43_P13040	1.35292	Rhoa	ras homolog gene family, member A
																							A_43_P13047	1.28728	37500	septin 2
																							A_43_P13054	0.675608	Hadhsc	L-3-hydroxyacyl-Coenzyme A dehydrogenase, short chain
																							A_43_P13066	0.706314	Echs1	enoyl Coenzyme A hydratase, short chain, 1, mitochondrial
																							A_43_P13090	0.824441	Bnip3l	BCL2/adenovirus E1B 19 kDa-interacting protein 3-like
																							A_43_P13091	0.810592	As3mt	arsenic (+3 oxidation state) methyltransferase
																							A_43_P13114	1.34319	Anxa7	annexin A7
																							A_43_P13181	0.679307	Clcc1	chloride channel CLIC-like 1
																							A_43_P13188	1.34014	Yt521	splicing factor YT521-B
																							A_43_P13220	0.722166	Blcap	bladder cancer associated protein homolog (human)
																							A_43_P13237	1.23549	Gpha2	glycoprotein hormone alpha 2
																							A_43_P13264	0.7402	Lphn2	latrophilin 2
																							A_43_P13267	0.545028	Rab3il1	RAB3A interacting protein (rabin3)-like 1
																							A_43_P13277	0.749243	Psmc3ip	proteasome (prosome, macropain) 26S subunit, ATPase 3, interacting protein
																							A_43_P13290	0.796872	Mawbp	MAWD binding protein
																							A_43_P13294	0.662902	Gpsn2	glycoprotein, synaptic 2
																							A_43_P13344	1.43149	Mfn1	mitofusin 1
																							A_43_P13386	0.739785	Prpf19	PRP19/PSO4 pre-mRNA processing factor 19 homolog (S. cerevisiae)
																							A_43_P13417	0.453766	Fzd2	frizzled homolog 2 (Drosophila)
																							A_43_P13424	1.35475	Yy1	YY1 transcription factor
																							A_43_P13444	1.3947	Kctd11_predicted	potassium channel tetramerisation domain containing 11 (predicted)
																							A_43_P13529	1.72489	RGD1562438_predicted	similar to amyloid beta (A4) precursor protein-binding, family B, member 2 (predicted)
																							A_43_P13622	0.813241	Pddc1_predicted	Parkinson disease 7 domain containing 1 (predicted)
																							A_43_P13971	1.23025	Sdcbp	syndecan binding protein
																							A_43_P14045	0.780848	Sema4g_predicted	sema domain, immunoglobulin domain (Ig), transmembrane domain (TM) and short cytoplasmic domain, (semaphorin) 4G (predicted)
																							A_43_P14115	0.830703	Lap3	leucine aminopeptidase 3
																							A_43_P14167	0.815854	Ndufc2	NADH dehydrogenase (ubiquinone) 1, subcomplex unknown, 2
																							A_43_P14252	1.20096	Rab5c_predicted	RAB5C, member RAS oncogene family (predicted)
																							A_43_P14382	1.21094	RGD1566118_predicted	RGD1566118 (predicted)
																							A_43_P14483	1.30801	G10	maternal G10 transcript
																							A_43_P14528	0.743112	Lactb2	lactamase, beta 2
																							A_43_P14529	0.799867	Mpdz	multiple PDZ domain protein
																							A_43_P14566	0.70689	Aatf	apoptosis antagonizing transcription factor
																							A_43_P14621	0.806143	Dbi	diazepam binding inhibitor
																							A_43_P14622	0.798609	Cybrd1	cytochrome b reductase 1
																							A_43_P14636	0.819346	Vps35	vacuolar protein sorting 35 (mapped)
																							A_43_P14682	0.796013	H2afz	H2A histone family, member Z
																							A_43_P14687	1.63023	Fez2	fasciculation and elongation protein zeta 2 (zygin II)
																							A_43_P14727	1.21371	RGD1305045_predicted	similar to hypothetical protein (predicted)
																							A_43_P14745	1.21356	RGD1359616	similar to 2010321M09Rik protein
																							A_43_P14782	0.669769	Tnk2	tyrosine kinase, non-receptor, 2
																							A_43_P14812	0.801028	RGD1560566_predicted	RGD1560566 (predicted)
																							A_43_P14849	1.31568	Azi2	5-azacytidine induced gene 2
																							A_43_P14861	0.775148	Tmem34	transmembrane protein 34
																							A_43_P14872	2.98255	Sdc1	syndecan 1
																							A_43_P14874	1.33089	Arf5	ADP-ribosylation factor 5
																							A_43_P14890	0.533745	Ptpns1	protein tyrosine phosphatase, non-receptor type substrate 1
																							A_43_P14909	0.766091	Slc29a1	solute carrier family 29 (nucleoside transporters), member 1
																							A_43_P14910	0.740265	Ddc	dopa decarboxylase
																							A_43_P15021	1.25511	Slc25a29	solute carrier family 25 (mitochondrial carrier, palmitoylcarnitine transporter), member 29
																							A_43_P15212	0.702584	Pole3	polymerase (DNA directed), epsilon 3 (p17 subunit)
																							A_43_P15259	2.14061	Tnfrsf1a	tumor necrosis factor receptor superfamily, member 1a
																							A_43_P15275	0.762804	Ptprj	protein tyrosine phosphatase, receptor type, J
																							A_43_P15302	0.817307	Cdk5rap3	CDK5 regulatory subunit associated protein 3
																							A_43_P15362	0.574283	Slc9a5	solute carrier family 9 (sodium/hydrogen exchanger), member 5
																							A_43_P15396	0.512871	Nalp6	NACHT, leucine rich repeat and PYD containing 6
																							A_43_P15427	1.75465	Sct	secretin
																							A_43_P15448	0.794177	Chrna5	cholinergic receptor, nicotinic, alpha polypeptide 5
																							A_43_P15508	0.581407	Rbl2	retinoblastoma-like 2
																							A_43_P15545	0.781562	Tcam1	testicular cell adhesion molecule 1
																							A_43_P15562	1.23992	Metap2	methionine aminopeptidase 2
																							A_43_P15614	1.26665	Pfkp	phosphofructokinase, platelet
																							A_43_P15633	1.20728	Pkn2	protein kinase N2
																							A_43_P15654	0.727968	Hcn2	hyperpolarization activated cyclic nucleotide-gated potassium channel 2
																							A_43_P15664	1.24307	Wasl	Wiskott-Aldrich syndrome-like (human)
																							A_43_P15730	1.41566	Sfpq	splicing factor proline/glutamine rich (polypyrimidine tract binding protein associated)
																							A_43_P15824	0.820001	Acvr2b	activin receptor IIB
																							A_43_P15884	1.26105	Kif1b	kinesin family member 1B
																							A_43_P15980	1.45593	Angpt2	angiopoietin 2
																							A_43_P16071	1.55165	Tnr	tenascin R
																							A_43_P16086	1.22628	Cish	cytokine inducible SH2-containing protein
																							A_43_P16274	0.765928	Chrna7	cholinergic receptor, nicotinic, alpha polypeptide 7
																							A_43_P16440	1.32947	Tmem30a	transmembrane protein 30A
																							A_43_P16471	0.661218	Taf6l_predicted	TAF6-like RNA polymerase II, p300/CBP-associated factor (PCAF)-associated factor (predicted)
																							A_43_P16488	0.735795	Chrac1_predicted	chromatin accessibility complex 1 (predicted)
																							A_43_P16517	1.38738	Gpr107_predicted	G protein-coupled receptor 107 (predicted)
																							A_43_P16625	0.737204	Rpa3_predicted	replication protein A3 (predicted)
																							A_43_P16626	0.779388	Metrn	meteorin, glial cell differentiation regulator
																							A_43_P16644	0.803451	Umps	uridine monophosphate synthetase
																							A_43_P16696	1.41304	Rnf19_predicted	ring finger protein (C3HC4 type) 19 (predicted)
																							A_43_P16717	1.20366	Cdc2l5	cell division cycle 2-like 5 (cholinesterase-related cell division controller)
																							A_43_P16737	0.693199	Rabl4_predicted	RAB, member of RAS oncogene family-like 4 (predicted)
																							A_43_P16786	0.741452	Nudt22	nudix (nucleoside diphosphate linked moiety X)-type motif 22
																							A_43_P16811	1.20415	RGD1305486	similar to RIKEN cDNA 2810405J04
																							A_43_P16885	1.39807	Mdm2_predicted	transformed mouse 3T3 cell double minute 2 homolog (mouse) (predicted)
																							A_43_P16915	1.39063	RGD1308290_predicted	similar to RIKEN cDNA 5730454B08 (predicted)
																							A_43_P16935	0.795168	Mus81	MUS81 endonuclease homolog (yeast)
																							A_43_P16965	0.61302	RGD1310877_predicted	similar to RIKEN cDNA 1810063B07 gene (predicted)
																							A_43_P16968	0.575304	RGD1562008_predicted	similar to p53-associated parkin-like cytoplasmic protein (predicted)
																							A_43_P16992	0.792239	Auh_predicted	AU RNA binding protein/enoyl-coenzyme A hydratase (predicted)
																							A_43_P17005	0.760784	RGD1305387	similar to RIKEN cDNA 2610207I16
																							A_43_P17007	0.68439	RGD1561069_predicted	similar to F-box only protein 31 (predicted)
																							A_43_P17026	1.31826	Riok3_predicted	RIO kinase 3 (yeast) (predicted)
																							A_43_P17033	1.37091	Pum2	pumilio 2 (Drosophila)
																							A_43_P17061	1.57325	Rnf3_predicted	ring finger protein 3 (predicted)
																							A_43_P17065	1.45245	Helz_predicted	helicase with zinc finger domain (predicted)
																							A_43_P17077	1.27843	RGD1306300_predicted	similar to CG9643-PA (predicted)
																							A_43_P17128	0.61605	RGD1306772_predicted	similar to RIKEN cDNA 1110008J03 (predicted)
																							A_43_P17139	0.785184	Ifi35	interferon-induced protein 35
																							A_43_P17160	0.828814	Ppil2	peptidylprolyl isomerase (cyclophilin)-like 2
																							A_43_P17162	1.37545	Snx13_predicted	sorting nexin 13 (predicted)
																							A_43_P17196	0.678179	RGD1562114_predicted	RGD1562114 (predicted)
																							A_43_P17202	1.39103	Mdm4	transformed mouse 3T3 cell double minute 4
																							A_43_P17233	0.73761	Sars2_predicted	seryl-tRNA synthetase 2 (predicted)
																							A_43_P17256	1.22272	Commd2_predicted	COMM domain containing 2 (predicted)
																							A_43_P17384	0.731119	RGD1303074	similar to putative alpha-mannosidase
																							A_43_P17392	1.23688	Arhgap21_predicted	Rho GTPase activating protein 21 (predicted)
																							A_43_P17411	1.702	Ell2	elongation factor RNA polymerase II 2
																							A_43_P17415	0.691245	Slc16a6	solute carrier family 16 (monocarboxylic acid transporters), member 6
																							A_43_P17424	0.549496	Chaf1b	chromatin assembly factor 1, subunit B (p60)
																							A_43_P17427	1.44586	Chic2_predicted	cysteine-rich hydrophobic domain 2 (predicted)
																							A_43_P17448	0.676687	Rft1_predicted	RFT1 homolog (S. cerevisiae) (predicted)
																							A_43_P17458	1.66099	RGD1549725	similar to RIKEN cDNA 9430083G14
																							A_43_P17478	0.814174	Dtymk_predicted	deoxythymidylate kinase (predicted)
																							A_43_P17491	0.815128	Mmp15_predicted	matrix metallopeptidase 15 (predicted)
																							A_43_P17496	1.42851	Rbm18_predicted	RNA binding motif protein 18 (predicted)
																							A_43_P17568	2.02398	RGD1564947_predicted	similar to porcupine-D (predicted)
																							A_43_P17577	0.700738	Vps11_predicted	vacuolar protein sorting 11 (yeast) (predicted)
																							A_43_P17596	0.700034	Magee1_predicted	melanoma antigen, family E, 1 (predicted)
																							A_43_P17626	0.676878	RGD1563441_predicted	similar to RIKEN cDNA A030009H04 (predicted)
																							A_43_P17663	1.87764	RGD1564914_predicted	similar to Suppressor of cytokine signaling 5 (predicted)
																							A_43_P17678	1.36995	Sbds	Shwachman-Bodian-Diamond syndrome homolog (human)
																							A_43_P17696	0.712953	Hspa14	heat shock 70kDa protein 14
																							A_43_P17714	0.778493	Usp20_predicted	ubiquitin specific protease 20 (predicted)
																							A_43_P17784	0.764762	Cdk10	cyclin-dependent kinase (CDC2-like) 10
																							A_43_P17816	0.645062	Cdv1	carnitine deficiency-associated gene expressed in ventricle 1
																							A_43_P17837	0.452971	Sesn1_predicted	sestrin 1 (predicted)
																							A_43_P17839	0.817823	Prkra	protein kinase, interferon inducible double stranded RNA dependent activator
																							A_43_P17871	1.66179	Bin3	bridging integrator 3
																							A_43_P17925	0.764794	Abca8b_predicted	ATP-binding cassette, sub-family A (ABC1), member 8b (predicted)
																							A_43_P17988	1.85732	Tmem77	transmembrane protein 77
																							A_43_P17999	0.742012	Cpeb1_predicted	cytoplasmic polyadenylation element binding protein 1 (predicted)
																							A_43_P18011	1.26105	Stam2	signal transducing adaptor molecule (SH3 domain and ITAM motif) 2
																							A_43_P18045	0.615406	RGD1559841_predicted	similar to expressed sequence AW413431 (predicted)
																							A_43_P18101	0.815896	Elf3	E74-like factor 3
																							A_43_P18126	1.74663	Slc30a7	solute carrier family 30 (zinc transporter), member 7
																							A_43_P18153	0.799173	Glt8d1	glycosyltransferase 8 domain containing 1
																							A_43_P18176	1.20393	Ube1dc1	ubiquitin-activating enzyme E1-domain containing 1
																							A_43_P18218	1.55178	Itga3_predicted	integrin alpha 3 (predicted)
																							A_43_P18228	1.27709	RGD1560938_predicted	similar to mKIAA1724 protein (predicted)
																							A_43_P18312	1.51099	Ccdc59_predicted	coiled-coil domain containing 59 (predicted)
																							A_43_P18343	0.646533	Gga2	golgi associated, gamma adaptin ear containing, ARF binding protein 2
																							A_43_P18344	1.35828	Ripk2	receptor (TNFRSF)-interacting serine-threonine kinase 2
																							A_43_P18411	1.66641	Brunol4_predicted	bruno-like 4, RNA binding protein (Drosophila) (predicted)
																							A_43_P18437	0.832781	Chpt1	choline phosphotransferase 1
																							A_43_P18451	1.30751	Gpr19	G protein-coupled receptor 19
																							A_43_P18455	1.25563	RGD1559552_predicted	similar to peroxisome proliferator-activated receptor binding protein (predicted)
																							A_43_P18475	0.793023	Zfp499_predicted	zinc finger protein 499 (predicted)
																							A_43_P18603	0.739367	Nek4	NIMA (never in mitosis gene a)-related expressed kinase 4
																							A_43_P18610	0.806518	RGD1563235_predicted	similar to 1700054N08Rik protein (predicted)
																							A_43_P18691	1.20422	RGD1311162_predicted	similar to RIKEN cDNA C530043G21 gene
																							A_43_P18752	1.50133	Rbm4_predicted	RNA binding motif protein 4 (predicted)
																							A_43_P18756	1.53527	Atp11a_predicted	ATPase, class VI, type 11A (predicted)
																							A_43_P18915	0.825996	Stk11ip_predicted	serine/threonine kinase 11 interacting protein (predicted)
																							A_43_P18940	0.750472	Ltk_predicted	leukocyte tyrosine kinase (predicted)
																							A_43_P18947	1.20641	Gmps	guanine monphosphate synthetase
																							A_43_P18969	1.21783	Fkbp5	FK506 binding protein 5
																							A_43_P19072	1.41535	RGD1305866_predicted	similar to hypothetical protein FLJ20200 (predicted)
																							A_43_P19180	0.771297	Rufy1	RUN and FYVE domain containing 1
																							A_43_P19201	1.27416	Dcun1d1_predicted	DCN1, defective in cullin neddylation 1, domain containing 1 (S. cerevisiae) (predicted)
																							A_43_P19224	0.829283	Zhx3	zinc fingers and homeoboxes 3
																							A_43_P19263	0.65501	Myt1_predicted	myelin transcription factor 1 (predicted)
																							A_43_P19306	0.789634	RGD1309501_predicted	hypothetical LOC305552 (predicted)
																							A_43_P19424	1.23218	Aebp2_predicted	AE binding protein 2 (predicted)
																							A_43_P19450	1.29148	Prkca	protein kinase C, alpha
																							A_43_P19548	0.793766	Slc29a4_predicted	solute carrier family 29 (nucleoside transporters), member 4 (predicted)
																							A_43_P19560	0.827941	Brf1_predicted	BRF1 homolog, subunit of RNA polymerase III transcription initiation factor IIIB (S. cerevisiae) (predicted)
																							A_43_P19625	0.768577	Rutbc2_predicted	RUN and TBC1 domain containing 2 (predicted)
																							A_43_P19656	0.704055	RGD1562836_predicted	similar to N-acetylglucosaminyltrasnferase IVb (predicted)
																							A_43_P19829	0.811863	Limd1_predicted	LIM domains containing 1 (predicted)
																							A_43_P19917	0.687857	Prkcbp1	protein kinase C binding protein 1
																							A_43_P19945	1.41206	RGD1308601_predicted	similar to hypothetical protein (predicted)
																							A_43_P19947	1.30533	Dhx36_predicted	DEAH (Asp-Glu-Ala-His) box polypeptide 36 (predicted)
																							A_43_P19988	1.23202	RGD1559610_predicted	similar to CGI-94 protein (predicted)
																							A_43_P19994	1.20788	Rlf_predicted	rearranged L-myc fusion sequence (predicted)
																							A_43_P20191	1.29	Pgm3_predicted	phosphoglucomutase 3 (predicted)
																							A_43_P20266	1.47629	RGD1562456_predicted	similar to S-phase kinase-associated protein 2 (F-box protein Skp2) (F-box/WD-40 protein 1) (predicted)
																							A_43_P20321	0.814401	Ccdc22_predicted	coiled-coil domain containing 22 (predicted)
																							A_43_P20360	0.804868	Usp1	ubiquitin specific peptdiase 1
																							A_43_P20412	0.732232	Arsg	arylsulfatase G
																							A_43_P20449	0.774526	RGD1310180	similar to hypothetical protein FLJ12681
																							A_43_P20521	0.701284	Zswim5_predicted	zinc finger, SWIM domain containing 5 (predicted)
																							A_43_P20541	1.31028	Eed_predicted	embryonic ectoderm development (predicted)
																							A_43_P20707	0.729134	RGD1563290_predicted	similar to hypothetical protein C630049M13 (predicted)
																							A_43_P20717	0.685819	Lars2_predicted	leucyl-tRNA synthetase, mitochondrial (predicted)
																							A_43_P20777	1.37558	Nsun2_predicted	NOL1/NOP2/Sun domain family, member 2 (predicted)
																							A_43_P20802	0.790282	Ftsj2_predicted	FtsJ homolog 2 (E. coli) (predicted)
																							A_43_P20858	1.39686	Nhlrc2_predicted	NHL repeat containing 2 (predicted)
																							A_43_P20972	1.21758	RGD1563429_predicted	similar to T-cell activation leucine repeat-rich protein (predicted)
																							A_43_P21000	1.3546	Lrch3_predicted	leucine-rich repeats and calponin homology (CH) domain containing 3 (predicted)
																							A_43_P21231	0.77948	Suv39h1_predicted	suppressor of variegation 3-9 homolog 1 (Drosophila) (predicted)
																							A_43_P21284	0.675887	Ppp1r3c	protein phosphatase 1, regulatory (inhibitor) subunit 3C
																							A_43_P21423	0.827453	Pak4_predicted	p21 (CDKN1A)-activated kinase 4 (predicted)
																							A_43_P21520	1.25856	Lrp8_predicted	low density lipoprotein receptor-related protein 8, apolipoprotein e receptor (predicted)
																							A_43_P21564	0.612653	Trp53inp1	transformation related protein 53 inducible nuclear protein 1
																							A_43_P21626	1.71743	Plcd3_predicted	phospholipase C, delta 3 (predicted)
																							A_43_P21639	1.28134	RGD1308089_predicted	similar to common-site lymphoma leukemia guanine nucleotide exchange factor like (5N754) (predicted)
																							A_43_P21650	0.809489	Adpgk	ADP-dependent glucokinase
																							A_43_P21699	1.2903	Pi4k2b	phosphatidylinositol 4-kinase type 2 beta
																							A_43_P21776	0.618828	Rfc5_predicted	replication factor C (activator 1) 5 (predicted)
																							A_43_P21938	0.736041	Ulk2_predicted	Unc-51 like kinase 2 (C. elegans) (predicted)
																							A_43_P21945	2.82283	Ppl_predicted	periplakin (predicted)
																							A_43_P22134	0.803053	RGD1565091_predicted	similar to putative serine/threonine protein kinase MAK-V (predicted)
																							A_43_P22136	0.490673	RGD1306809_predicted	similar to hypothetical protein FLJ30596 (predicted)
																							A_43_P22149	1.42361	Socs4_predicted	suppressor of cytokine signaling 4 (predicted)
																							A_43_P22360	1.34892	Hccs_predicted	holocytochrome c synthetase (predicted)
																							A_43_P22368	0.823447	RGD1565895_predicted	similar to DRE1 protein (predicted)
																							A_43_P22501	0.65843	RGD1566141_predicted	similar to CG016 (predicted)
																							A_43_P22542	1.27351	Nsdhl	NAD(P) dependent steroid dehydrogenase-like
																							A_43_P22646	1.26191	Utx_predicted	ubiquitously transcribed tetratricopeptide repeat gene, X chromosome (predicted)
																							A_43_P22672	0.605898	Exo1_predicted	exonuclease 1 (predicted)
																							A_43_P22679	1.2105	RGD1566009_predicted	similar to BTB (PO)Z domain containing 12 (predicted)
																							A_43_P23023	2.13535	RGD1309543_predicted	similar to 2310014H01Rik protein (predicted)
																							A_43_P23029	0.554087	Fars2	phenylalanine-tRNA synthetase 2 (mitochondrial)
																							A_43_P23039	1.37637	Socs7_predicted	suppressor of cytokine signaling 7 (predicted)
																							A_43_P23054	0.814776	Nt5m_predicted	5',3'-nucleotidase, mitochondrial (predicted)
																							A_43_P23097	1.56169	Stom	stomatin
																							A_43_P23108	0.69879	Mcm7	minichromosome maintenance deficient 7 (S. cerevisiae)
																							A_43_P23215	1.40199	Smpdl3b	sphingomyelin phosphodiesterase, acid-like 3B
																							A_43_P23314	1.56169	RGD1561169_predicted	similar to BC062650 protein (predicted)
																							A_43_P23361	1.48196	Isg20l1_predicted	interferon stimulated exonuclease gene 20-like 1 (predicted)
																							A_44_P1000115	0.789321	RGD735065	similar to GI:13385412-like protein splice form I
																							A_44_P100023	0.720393	Wrb	tryptophan rich basic protein
																							A_44_P1000232	1.28195	Sh3bgrl3_predicted	SH3 domain binding glutamic acid-rich protein-like 3 (predicted)
																							A_44_P1000875	0.744096	Ntel1	neuropathy target esterase like 1
																							A_44_P1002582	0.680733	Pcnt1	pericentrin 1
																							A_44_P1003212	0.830187	Igf2r	insulin-like growth factor 2 receptor
																							A_44_P1003469	1.20649	RGD1308746_predicted	similar to Down syndrome critical region protein 6 (predicted)
																							A_44_P1003496	0.791646	Stk16	serine/threonine kinase 16
																							A_44_P1004142	0.815447	RGD1562795_predicted	similar to Lck-interacting transmembrane adaptor protein LIME (predicted)
																							A_44_P1004150	0.790853	Vrk1	vaccinia related kinase 1
																							A_44_P1004323	1.74432	Col18a1	procollagen, type XVIII, alpha 1
																							A_44_P100443	0.64349	Ung	uracil-DNA glycosylase
																							A_44_P1004645	0.786938	Pde3b	phosphodiesterase 3B
																							A_44_P100507	0.755415	Numa1	nuclear mitotic apparatus protein 1
																							A_44_P1005082	1.26023	Brinp2	BMP/retinoic acid-inducible neural-specific protein 2
																							A_44_P1006090	0.721389	Spg20	spastic paraplegia 20, spartin (Troyer syndrome) homolog (human)
																							A_44_P1006279	0.819829	Sugt1	SGT1, suppressor of G2 allele of SKP1 (S. cerevisiae)
																							A_44_P1006595	1.26817	Zfp598_predicted	zinc finger protein 598 (predicted)
																							A_44_P1007215	1.54748	Upp1	uridine phosphorylase 1
																							A_44_P1007438	0.822308	Gdpd1_predicted	glycerophosphodiester phosphodiesterase domain containing 1 (predicted)
																							A_44_P1007449	0.763898	RGD1310159_predicted	similar to acetyl-coA dehydrogenase -related (111.6 kD) (5G231) (predicted)
																							A_44_P1007561	0.623388	Vars2l	valyl-tRNA synthetase 2-like
																							A_44_P1007831	0.677539	Zfp710_predicted	zinc finger protein 710 (predicted)
																							A_44_P1008329	1.45799	Fgfr1op2	FGFR1 oncogene partner 2
																							A_44_P1008591	0.476082	RGD1311364	similar to RIKEN cDNA 1810021J13
																							A_44_P1008751	1.28846	RGD1565609_predicted	similar to FYVE, RhoGEF and PH domain containing 6 (predicted)
																							A_44_P1008867	1.61361	Neto2_predicted	neuropilin (NRP) and tolloid (TLL)-like 2 (predicted)
																							A_44_P1009001	0.77121	Adcy9_predicted	adenylate cyclase 9 (predicted)
																							A_44_P100980	0.826284	Rev1l_predicted	REV1-like (S. cerevisiae) (predicted)
																							A_44_P1009892	0.763502	Pja2	praja 2, RING-H2 motif containing
																							A_44_P101023	1.21384	RGD1564778_predicted	similar to RIKEN cDNA 4121402D02 (predicted)
																							A_44_P1010816	0.759692	RGD1310784_predicted	similar to RIKEN cDNA 2810433K01 (predicted)
																							A_44_P1011253	1.60093	Nars	asparaginyl-tRNA synthetase
																							A_44_P1011595	0.786546	Phf7	PHD finger protein 7
																							A_44_P1011664	2.02314	Ctnnal1_predicted	catenin (cadherin associated protein), alpha-like 1 (predicted)
																							A_44_P1011687	1.65831	Tfpi	tissue factor pathway inhibitor
																							A_44_P1011726	0.739648	Sharpin	SHANK-associated RH domain interacting protein
																							A_44_P1011989	0.718031	Mrps12_predicted	mitochondrial ribosomal protein S12 (predicted)
																							A_44_P1012529	1.2328	Arfgef2	ADP-ribosylation factor guanine nucleotide-exchange factor 2 (brefeldin A-inhibited)
																							A_44_P1012567	1.61005	Fads3	fatty acid desaturase 3
																							A_44_P1012591	0.728583	Osbpl1a	oxysterol binding protein-like 1A
																							A_44_P1012606	1.33341	Npap60	nuclear pore associated protein
																							A_44_P1012711	0.832597	Solt_predicted	SoxLZ/Sox6 leucine zipper binding protein in testis (predicted)
																							A_44_P1012748	0.763781	Plscr3	phospholipid scramblase 3
																							A_44_P1013314	1.32106	G1p2_predicted	interferon, alpha-inducible protein (clone IFI-15K) (predicted)
																							A_44_P1013376	1.47697	Adipor2	adiponectin receptor 2
																							A_44_P1013385	1.23743	Eef1e1_predicted	eukaryotic translation elongation factor 1 epsilon 1 (predicted)
																							A_44_P1013851	1.37531	Bmp2	bone morphogenetic protein 2
																							A_44_P1014527	0.453135	Alms1_predicted	Alstrom syndrome 1 (predicted)
																							A_44_P1014818	0.740677	Pms2_predicted	postmeiotic segregation increased 2 (S. cerevisiae) (predicted)
																							A_44_P1014862	1.35019	Ubxd6_predicted	UBX domain containing 6 (predicted)
																							A_44_P1015495	0.720374	Rsafd1_predicted	radical S-adenosyl methionine and flavodoxin domains 1 (predicted)
																							A_44_P1016309	0.715365	RGD1560168_predicted	similar to RIKEN cDNA 4930429A22 (predicted)
																							A_44_P1016350	1.36444	Smu1	smu-1 suppressor of mec-8 and unc-52 homolog (C. elegans)
																							A_44_P1016829	2.73034	Trib1	tribbles homolog 1 (Drosophila)
																							A_44_P1017035	0.79779	Slc26a4	solute carrier family 26, member 4
																							A_44_P1017890	0.689542	Pcgf1	polycomb group ring finger 1
																							A_44_P1018067	0.748529	RGD1309550	similar to hypothetical protein D12Ertd771e
																							A_44_P1018246	0.654836	Xpa_predicted	xeroderma pigmentosum, complementation group A (predicted)
																							A_44_P1018359	0.69867	Rutbc3	RUN and TBC1 domain containing 3
																							A_44_P1019096	1.51979	RGD1307907_predicted	similar to hypothetical protein FLJ14681 (predicted)
																							A_44_P1019454	0.743969	Mrpl41	mitochondrial ribosomal protein L41
																							A_44_P1019537	0.7622	Cbx5_predicted	chromobox homolog 5 (Drosophila HP1a) (predicted)
																							A_44_P1019639	1.21633	Gnai3	guanine nucleotide binding protein, alpha inhibiting 3
																							A_44_P1019654	0.585418	Ercc5	excision repair cross-complementing rodent repair deficiency, complementation group 5 (mapped)
																							A_44_P1019710	1.37937	Slc39a6	solute carrier family 39 (metal ion transporter), member 6
																							A_44_P1020448	0.66248	RGD1309896_predicted	similar to KIAA1205 protein (predicted)
																							A_44_P1020640	0.734254	Dus2l_predicted	dihydrouridine synthase 2-like, SMM1 homolog (S. cerevisiae) (predicted)
																							A_44_P1020748	0.732063	RGD1309779_predicted	similar to ENSANGP00000021391 (predicted)
																							A_44_P1021476	0.755061	Zfp637	zinc finger protein 637
																							A_44_P1021682	0.832971	Smarca2	SWI/SNF related, matrix associated, actin dependent regulator of chromatin, subfamily a, member 2
																							A_44_P1022237	0.825079	Rab26	RAB26, member RAS oncogene family
																							A_44_P1022458	2.23952	Tubb6	tubulin, beta 6
																							A_44_P1022637	2.6477	Strn3	striatin, calmodulin binding protein 3
																							A_44_P1022851	0.659863	RGD1311164_predicted	similar to DNA segment, Chr 6, Wayne State University 163, expressed (predicted)
																							A_44_P1023173	0.719543	Cnot10	CCR4-NOT transcription complex, subunit 10
																							A_44_P102343	1.21061	Gtpbp4	GTP binding protein 4
																							A_44_P1023515	1.24123	Ube2g2_predicted	ubiquitin-conjugating enzyme E2G 2 (predicted)
																							A_44_P1023611	0.723585	RGD1562258_predicted	similar to PAP-1 binding protein (predicted)
																							A_44_P1024721	1.32515	Slc28a2	solute carrier family 28 (sodium-coupled nucleoside transporter), member 2
																							A_44_P1024739	2.12461	Wipi2	WD repeat domain, phosphoinositide interacting 2
																							A_44_P1024773	0.695753	RGD1561749_predicted	similar to hypothetical protein MGC5528 (predicted)
																							A_44_P1024981	1.21709	Alas1	aminolevulinic acid synthase 1
																							A_44_P1025349	0.644477	Ube1l_predicted	ubiquitin-activating enzyme E1-like (predicted)
																							A_44_P1025802	1.38091	Metap1_predicted	methionyl aminopeptidase 1 (predicted)
																							A_44_P1025883	0.743436	Scamp3	secretory carrier membrane protein 3
																							A_44_P1026233	0.737455	RGD1306304_predicted	similar to hypothetical protein MGC14327 (predicted)
																							A_44_P1026252	0.739847	Gyltl1b	glycosyltransferase-like 1B
																							A_44_P1026398	1.22993	Sub1	SUB1 homolog (S. cerevisiae)
																							A_44_P1026917	1.6033	C1galt1c1	C1GALT1-specific chaperone 1
																							A_44_P102774	1.2524	Polr3e_predicted	polymerase (RNA) III (DNA directed) polypeptide E (predicted)
																							A_44_P1028233	0.797106	Anapc2	anaphase promoting complex subunit 2
																							A_44_P1028460	1.2328	Syap1	synapse associated protein 1
																							A_44_P1028551	0.823491	Pmm1	phosphomannomutase 1
																							A_44_P1028692	1.29847	Smtn	smoothelin
																							A_44_P1029107	1.46201	Twistnb_predicted	TWIST neighbor (predicted)
																							A_44_P1029435	2.00028	Ppm1k_predicted	protein phosphatase 1K (PP2C domain containing) (predicted)
																							A_44_P1029805	2.01838	Krt2-7	keratin complex 2, basic, gene 7
																							A_44_P1029892	0.743803	Tmem14a_predicted	transmembrane protein 14A (predicted)
																							A_44_P1030801	0.632094	Gcs1	glucosidase 1
																							A_44_P1030919	2.36758	Nab2	Ngfi-A binding protein 2
																							A_44_P1031056	1.27169	Plekha3	pleckstrin homology domain-containing, family A (phosphoinositide binding specific) member 3
																							A_44_P1031109	0.83084	Npdc1	neural proliferation, differentiation and control, 1
																							A_44_P1031390	0.831118	Trappc4	trafficking protein particle complex 4
																							A_44_P1031443	0.769401	Ciz1_predicted	CDKN1A interacting zinc finger protein 1 (predicted)
																							A_44_P1031534	0.809088	Rpl39	ribosomal protein L39
																							A_44_P103160	0.776525	Inpp5b	inositol polyphosphate-5-phosphatase B
																							A_44_P1031737	0.803701	Pecr	peroxisomal trans-2-enoyl-CoA reductase
																							A_44_P1032161	0.600859	Chek2	CHK2 checkpoint homolog (S. pombe)
																							A_44_P1032538	0.740557	Gng3	guanine nucleotide binding protein (G protein), gamma 3
																							A_44_P1032732	1.97265	B4galt6	UDP-Gal:betaGlcNAc beta 1,4-galactosyltransferase, polypeptide 6
																							A_44_P1033459	1.35734	Uxs1	UDP-glucuronate decarboxylase 1
																							A_44_P1034030	1.64266	Aff4_predicted	AF4/FMR2 family, member 4 (predicted)
																							A_44_P1034209	0.785382	Lamb3	laminin, beta 3
																							A_44_P1034417	1.34717	Inpp5e	inositol polyphosphate-5-phosphatase E
																							A_44_P1034522	1.25943	Impad1	inositol monophosphatase domain containing 1
																							A_44_P1034541	0.830338	Pim3	serine/threonine-protein kinase pim-3
																							A_44_P1034937	0.807586	Smarcd3	SWI/SNF related, matrix associated, actin dependent regulator of chromatin, subfamily d, member 3
																							A_44_P1034950	0.528078	Adora2a	adenosine A2a receptor
																							A_44_P1035051	1.20123	Ppp1r15b_predicted	protein phosphatase 1, regulatory (inhibitor) subunit 15b (predicted)
																							A_44_P1035190	0.800703	Bub1_predicted	budding uninhibited by benzimidazoles 1 homolog (S. cerevisiae) (predicted)
																							A_44_P1035678	1.35831	RGD1309605_predicted	similar to RIKEN cDNA 2310047O13 (predicted)
																							A_44_P1035706	0.670252	RGD1562012_predicted	RGD1562012 (predicted)
																							A_44_P1036481	1.31722	RGD1566064_predicted	similar to KIAA1096 protein (predicted)
																							A_44_P1036534	0.750391	Paqr4	progestin and adipoQ receptor family member IV
																							A_44_P1036591	1.21672	Tmem39b	transmembrane protein 39b
																							A_44_P1037041	2.32462	Map3k6_predicted	mitogen-activated protein kinase kinase kinase 6 (predicted)
																							A_44_P1037110	1.22229	Dnd1	dead end homolog 1 (zebrafish)
																							A_44_P1037706	0.711281	RGD1564596_predicted	similar to RIKEN cDNA 2010001H14 (predicted)
																							A_44_P1038028	4.38567	Tnfrsf12a	tumor necrosis factor receptor superfamily, member 12a
																							A_44_P1038178	0.806139	Eef1a2	eukaryotic translation elongation factor 1 alpha 2
																							A_44_P1038655	0.77227	RGD1311859_predicted	similar to hypothetical protein DKFZp434H0115 (predicted)
																							A_44_P1039856	1.43513	Rock1	Rho-associated coiled-coil forming kinase 1
																							A_44_P1040187	0.691794	RGD1307789	similar to hypothetical protein MGC3207
																							A_44_P1040511	0.674511	Rshl2_predicted	radial spokehead-like 2 (predicted)
																							A_44_P1040601	1.7226	Mkln1	muskelin 1, intracellular mediator containing kelch motifs
																							A_44_P1040642	0.777425	Mafb	v-maf musculoaponeurotic fibrosarcoma oncogene family, protein B (avian)
																							A_44_P104069	0.824115	Nola2_predicted	nucleolar protein family A, member 2 (predicted)
																							A_44_P1040999	1.63509	Arih1	ariadne ubiquitin-conjugating enzyme E2 binding protein homolog 1 (Drosophila)
																							A_44_P1041279	0.644473	Usp48	ubiquitin specific protease 48
																							A_44_P1041460	0.792653	Rragd_predicted	Ras-related GTP binding D (predicted)
																							A_44_P1042372	0.537669	Kifc1	kinesin family member C1
																							A_44_P1042473	0.786303	Lgals3bp	lectin, galactoside-binding, soluble, 3 binding protein
																							A_44_P1042952	0.598594	Bid3	BH3 interacting (with BCL2 family) domain, apoptosis agonist
																							A_44_P1043051	1.68763	RGD1311316	similar to RIKEN cDNA 5730470L24
																							A_44_P1043302	1.28775	Crb3	crumbs homolog 3 (Drosophila)
																							A_44_P1043468	0.822087	Aurkc_predicted	aurora kinase C (predicted)
																							A_44_P1043576	0.794025	RGD1559895_predicted	similar to FLJ20859 protein (predicted)
																							A_44_P1043814	0.742863	Dhrs8	dehydrogenase/reductase (SDR family) member 8
																							A_44_P1043943	0.710253	Ankrd13d_predicted	ankyrin repeat domain 13 family, member D (predicted)
																							A_44_P1044499	1.30665	RGD1306067	similar to chromosome 20 open reading frame 6
																							A_44_P1044736	1.24827	Wbp4	WW domain binding protein 4
																							A_44_P1045141	0.700073	Zdhhc4	zinc finger, DHHC domain containing 4
																							A_44_P1045759	1.56575	RGD1309104_predicted	similar to RIKEN cDNA 1700025G04 gene (predicted)
																							A_44_P1045997	1.33252	Wdr22	WD repeat domain 22
																							A_44_P1046097	0.78759	RGD1306063_predicted	similar to HT021 (predicted)
																							A_44_P1046162	1.30283	Zfand3	zinc finger, AN1-type domain 3
																							A_44_P104652	0.662884	Slc38a2	solute carrier family 38, member 2
																							A_44_P1046713	0.765269	Cog4_predicted	component of oligomeric golgi complex 4 (predicted)
																							A_44_P104679	0.801196	Pik3cb	phosphatidylinositol 3-kinase, catalytic, beta polypeptide
																							A_44_P1047259	1.51025	Ppp1r12a	protein phosphatase 1, regulatory (inhibitor) subunit 12A
																							A_44_P1047364	1.23033	RGD1566265_predicted	similar to RIKEN cDNA 2610002M06 (predicted)
																							A_44_P1047403	1.31526	Zbtb7b_predicted	zinc finger and BTB domain containing 7B (predicted)
																							A_44_P1047628	0.633746	Pars2	prolyl-tRNA synthetase (mitochondrial)(putative)
																							A_44_P1047638	1.21579	Ndfip2_predicted	Nedd4 family interacting protein 2 (predicted)
																							A_44_P1047924	0.783335	Herpud1	homocysteine-inducible, endoplasmic reticulum stress-inducible, ubiquitin-like domain member 1
																							A_44_P1047966	1.36623	RGD1564440_predicted	similar to helix-loop-helix protein NOHLH (predicted)
																							A_44_P1049055	1.35456	Hspa4l_predicted	heat shock 70kDa protein 4-like (predicted)
																							A_44_P1049097	1.53012	Krtdap	keratinocyte differentiation associated protein
																							A_44_P1049532	1.25654	RGD1311863	similar to RIKEN cDNA 2410127L17
																							A_44_P1049827	0.804569	Nsg1	neuron specific gene family member 1
																							A_44_P1050144	0.56967	RGD1307071_predicted	similar to uncharacterized hypothalamus protein HT013 (predicted)
																							A_44_P1050200	0.705875	RGD1307059_predicted	similar to RIKEN cDNA 1110035L05 (predicted)
																							A_44_P1050554	0.754753	RGD1565545_predicted	similar to zinc finger protein ZFP (predicted)
																							A_44_P1050889	1.58382	Mlstd2	male sterility domain containing 2
																							A_44_P1051631	0.802849	Ilvbl_predicted	ilvB (bacterial acetolactate synthase)-like (predicted)
																							A_44_P1051765	0.831975	Thap3_predicted	THAP domain containing, apoptosis associated protein 3 (predicted)
																							A_44_P1052504	0.764168	Rhot2	ras homolog gene family, member T2
																							A_44_P105310	0.8201	Elovl2_predicted	elongation of very long chain fatty acids (FEN1/Elo2, SUR4/Elo3, yeast)-like 2 (predicted)
																							A_44_P105366	1.23436	Slc25a5	solute carrier family 25 (mitochondrial carrier; adenine nucleotide translocator), member 5
																							A_44_P105434	1.34691	Sec63_predicted	SEC63-like (S. cerevisiae) (predicted)
																							A_44_P1054883	0.769445	App	amyloid beta (A4) precursor protein
																							A_44_P1055026	0.774629	Rfxank	regulatory factor X-associated ankyrin-containing protein
																							A_44_P1055471	1.21529	Ap3s1_predicted	adaptor-related protein complex 3, sigma 1 subunit (predicted)
																							A_44_P1055584	0.701973	Dhx40	DEAH (Asp-Glu-Ala-His) box polypeptide 40
																							A_44_P1056383	1.23747	RGD1311269_predicted	similar to hypothetical protein FLJ37953 (predicted)
																							A_44_P1056401	0.734164	RGD1303232	Phytn_dehydro and Pyr_redox domain containing protein RGD1303232
																							A_44_P1056429	1.67145	RGD1307844_predicted	similar to 106 kDa O-GlcNAc transferase-interacting protein (predicted)
																							A_44_P1056503	0.750417	Ppm1j	protein phosphatase 1J
																							A_44_P1057176	0.816103	Geft	RAC/CDC42 exchange factor
																							A_44_P1058570	0.752449	Sigirr	single immunoglobulin and toll-interleukin 1 receptor (TIR) domain
																							A_44_P1059264	0.807553	Fbxl15_predicted	F-box and leucine-rich repeat protein 15 (predicted)
																							A_44_P1059422	1.41856	Actr2	ARP2 actin-related protein 2 homolog (yeast)
																							A_44_P1059903	0.763484	Lzts1	leucine zipper, putative tumor suppressor 1
																							A_44_P1060444	0.724734	RGD1305158_predicted	similar to RIKEN cDNA 1810030N24 (predicted)
																							A_44_P106456	1.22053	Pdlim2	PDZ and LIM domain 2
																							A_44_P107160	0.765363	Gps1	G protein pathway suppressor 1
																							A_44_P107184	0.758715	Rbbp9	retinoblastoma binding protein 9
																							A_44_P107300	0.56421	Adcy6	adenylate cyclase 6
																							A_44_P107634	0.787456	RGD1305288	similar to chromosome 14 open reading frame 94
																							A_44_P107766	0.812074	RGD1309540	similar to hypothetical protein MGC40841; similar to hypothetical protein MGC4707
																							A_44_P107871	1.46116	RGD1565579_predicted	similar to tubulin, alpha 1 (predicted)
																							A_44_P108003	0.724488	RGD1564315_predicted	similar to RIKEN cDNA 9330161F08 (predicted)
																							A_44_P108063	1.55064	Rhbdf1	rhomboid family 1 (Drosophila)
																							A_44_P108108	1.47396	Usp16	ubiquitin specific peptidase 16
																							A_44_P108304	4.50954	Slc41a2_predicted	solute carrier family 41, member 2 (predicted)
																							A_44_P109600	1.29158	Ctsl	cathepsin L
																							A_44_P109650	1.34783	Hnrpab	heterogeneous nuclear ribonucleoprotein A/B
																							A_44_P109927	1.59044	Ahsa2_predicted	activator of heat shock protein ATPase homolog 2 (yeast) (predicted)
																							A_44_P109977	1.20377	Trim13	tripartite motif protein 13
																							A_44_P109993	0.540789	Abhd8_predicted	abhydrolase domain containing 8 (predicted)
																							A_44_P109998	0.739985	RGD1562174_predicted	similar to mKIAA1450 protein (predicted)
																							A_44_P110168	1.31614	Lancl3_predicted	LanC lantibiotic synthetase component C-like 3 (bacterial) (predicted)
																							A_44_P110334	1.2159	RGD1560796_predicted	similar to suppressor of hairy wing homolog 4 isoform 1 (predicted)
																							A_44_P113141	1.25836	RGD1561742_predicted	similar to Serine/threonine protein kinase 24 (predicted)
																							A_44_P114184	0.796432	Ssg1	steroid sensitive gene 1
																							A_44_P114308	1.34458	Hspca	heat shock protein 1, alpha
																							A_44_P114393	1.50108	Ptar1	protein prenyltransferase alpha subunit repeat containing 1
																							A_44_P114663	1.26047	RGD1564923_predicted	similar to nuclear RNA export factor 2 (predicted)
																							A_44_P114851	0.734471	Tmem8_predicted	transmembrane protein 8 (five membrane-spanning domains) (predicted)
																							A_44_P115142	1.46105	Mycn	v-myc myelocytomatosis viral related oncogene, neuroblastoma derived (avian) (mapped)
																							A_44_P116316	0.80567	Ap1b1	adaptor protein complex AP-1, beta 1 subunit
																							A_44_P116449	1.60089	Rala	v-ral simian leukemia viral oncogene homolog A (ras related)
																							A_44_P116471	1.33636	Lgals8	lectin, galactoside-binding, soluble 8
																							A_44_P116898	1.39797	RGD1308751_predicted	similar to Cathepsin L precursor (Major excreted protein) (MEP) (predicted)
																							A_44_P117107	1.23302	Rpsa	ribosomal protein SA
																							A_44_P117148	1.30967	Baz1a_predicted	bromodomain adjacent to zinc finger domain, 1A (predicted)
																							A_44_P117194	0.734214	RGD1311640_predicted	similar to Hypothetical protein KIAA0373 (predicted)
																							A_44_P117216	0.782859	RGD1310852	similar to RIKEN cDNA 9130401M01
																							A_44_P117389	5.75242	Cyp2a2	cytochrome P450, subfamily 2A, polypeptide 1
																							A_44_P118688	0.693622	Slc25a10	solute carrier family 25 (mitochondrial carrier; dicarboxylate transporter), member 10
																							A_44_P119122	0.785679	Coq2	similar to 2310002F18Rik protein
																							A_44_P119273	0.809836	Kif13a_predicted	kinesin family member 13A (predicted)
																							A_44_P119499	1.41422	Grhl1_predicted	grainyhead-like 1 (Drosophila) (predicted)
																							A_44_P119504	0.798947	Lrrc47_predicted	leucine rich repeat containing 47 (predicted)
																							A_44_P121015	1.20668	Tdg	thymine-DNA glycosylase
																							A_44_P121325	1.38957	Rab22a_predicted	RAB22A, member RAS oncogene family (predicted)
																							A_44_P121556	1.54218	RGD1305222_predicted	similar to RIKEN cDNA 1810029B16 (predicted)
																							A_44_P121823	0.720363	RGD1306596	similar to RIKEN cDNA 1810007P19
																							A_44_P122141	0.805384	Klhl22_predicted	kelch-like 22 (Drosophila) (predicted)
																							A_44_P122201	1.2825	Taf2	TAF2 RNA polymerase II, TATA box binding protein (TBP)-associated factor
																							A_44_P122252	1.53505	Stc2	stanniocalcin 2
																							A_44_P122372	0.747344	Pldn	pallidin
																							A_44_P122547	1.51481	Pdcd6ip	programmed cell death 6 interacting protein
																							A_44_P124250	0.706463	RGD1308260_predicted	similar to hypothetical protein FLJ10375 (predicted)
																							A_44_P125564	1.20362	Bok	Bcl-2-related ovarian killer protein
																							A_44_P125681	0.77569	Dnmt1	DNA (cytosine-5-)-methyltransferase 1
																							A_44_P126154	1.2712	Cdc37l1	cell division cycle 37 homolog (S. cerevisiae)-like 1
																							A_44_P126276	0.810919	Dolpp1_predicted	dolichyl pyrophosphate phosphatase 1 (predicted)
																							A_44_P126310	0.775475	Ik	IK cytokine
																							A_44_P126366	1.50471	RGD1309792	similar to scruin like at the midline CG5186-PA
																							A_44_P127156	1.34885	Ncl	nucleolin
																							A_44_P127238	1.82968	RGD1562228_predicted	similar to E2-induced gene 2 protein (predicted)
																							A_44_P127337	0.825098	RGD1561067_predicted	similar to RNA binding protein gene with multiple splicing (predicted)
																							A_44_P128229	1.93089	Baiap2	brain-specific angiogenesis inhibitor 1-associated protein 2
																							A_44_P128350	0.807354	Lad1_predicted	ladinin (predicted)
																							A_44_P128423	0.706098	Lrdd_predicted	leucine-rich and death domain containing (predicted)
																							A_44_P128564	1.37228	RGD1564499_predicted	similar to signal transducing adaptor - mouse (predicted)
																							A_44_P129262	1.29422	Clmn_predicted	calmin (predicted)
																							A_44_P130270	0.656016	Nudt6	nudix (nucleoside diphosphate linked moiety X)-type motif 6
																							A_44_P130333	0.529334	Mmp11	matrix metallopeptidase 11
																							A_44_P131290	2.52826	RGD1559882_predicted	similar to hypothetical protein E130310N06 (predicted)
																							A_44_P131470	0.738358	Hexb	hexosaminidase B
																							A_44_P131897	0.768613	Pkcbpb15	protein kinase C-binding protein Beta15
																							A_44_P132039	0.660753	Yipf2	Yip1 domain family, member 2
																							A_44_P133132	0.42497	RGD1311203	similar to HGFL protein
																							A_44_P133611	0.780409	Mrpl14_predicted	mitochondrial ribosomal protein L14 (predicted)
																							A_44_P134143	1.44362	Hspb8	heat shock 22kDa protein 8
																							A_44_P134186	1.23809	Vps4a	vacuolar protein sorting 4a (yeast)
																							A_44_P135198	1.2464	Tbkbp1	TBK1 binding protein 1
																							A_44_P135224	1.66339	Plk3	polo-like kinase 3 (Drosophila)
																							A_44_P136679	1.30774	Isoc1	isochorismatase domain containing 1
																							A_44_P137262	1.52041	Nmt1	N-myristoyltransferase 1
																							A_44_P137279	0.794239	Dpyd	dihydropyrimidine dehydrogenase
																							A_44_P137334	0.832996	Tfb1m	transcription factor B1, mitochondrial
																							A_44_P137633	0.661132	Adora1	adenosine A1 receptor
																							A_44_P137742	0.656364	RGD1311005_predicted	similar to J-type co-chaperone HSC20 (predicted)
																							A_44_P138081	1.33359	RGD1560170_predicted	similar to cofactor required for Sp1 transcriptional activation, subunit 2, 150kDa (predicted)
																							A_44_P139075	1.36944	Txnl1	thioredoxin-like 1
																							A_44_P139744	1.71759	Id3	inhibitor of DNA binding 3
																							A_44_P140003	1.56688	Nrf1_predicted	nuclear respiratory factor 1 (predicted)
																							A_44_P140332	1.27227	RGD1359600	LEA_4 domain containing protein RGD1359600
																							A_44_P140514	1.38967	RGD1563607_predicted	similar to centromere protein A (predicted)
																							A_44_P141051	1.8138	Colq	collagen-like tail subunit (single strand of homotrimer) of asymmetric acetylcholinesterase
																							A_44_P141899	1.24751	Ppp1r2	protein phosphatase 1, regulatory (inhibitor) subunit 2
																							A_44_P142016	1.30599	Psen1	presenilin 1
																							A_44_P142242	1.66416	Cdh1	cadherin 1
																							A_44_P142610	0.643649	RGD1310800_predicted	similar to RIKEN cDNA F730014I05 (predicted)
																							A_44_P142724	0.704608	Mcm3_predicted	minichromosome maintenance deficient 3 (S. cerevisiae) (predicted)
																							A_44_P142850	0.716148	RGD1304969_predicted	similar to RIKEN cDNA 2610015J01 (predicted)
																							A_44_P143349	1.36712	Arfip1	ADP-ribosylation factor interacting protein 1
																							A_44_P143541	1.38602	Lrrfip2	leucine rich repeat (in FLII) interacting protein 2
																							A_44_P143922	0.560066	Hes6	hairy and enhancer of split 6 (Drosophila)
																							A_44_P144257	0.806027	Fzd5	frizzled homolog 5 (Drosophila)
																							A_44_P144916	0.794275	Ctdp1_predicted	CTD (carboxy-terminal domain, RNA polymerase II, polypeptide A) phosphatase, subunit 1 (predicted)
																							A_44_P144980	1.93797	Creb3l2	cAMP responsive element binding protein 3-like 2
																							A_44_P145235	1.35291	Zfp672	zinc finger protein 672
																							A_44_P146821	0.529348	Hivep2	human immunodeficiency virus type I enhancer binding protein 2
																							A_44_P146969	0.821886	Zfp148	zinc finger protein 148
																							A_44_P147254	0.780998	Cilp2_predicted	cartilage intermediate layer protein 2 (predicted)
																							A_44_P147582	0.781292	Rab5b_predicted	RAB5B, member RAS oncogene family (predicted)
																							A_44_P147726	1.31137	RGD1305052_predicted	similar to phosphatidylglycerophosphate synthase (predicted)
																							A_44_P148044	1.34063	Hnrpll_predicted	heterogeneous nuclear ribonucleoprotein L-like (predicted)
																							A_44_P148161	0.659769	Rrm1	ribonucleotide reductase M1 (mapped)
																							A_44_P148280	1.31998	Crcp	calcitonin gene-related peptide-receptor component protein
																							A_44_P148347	1.2893	RGD1306343_predicted	similar to RIKEN cDNA 1810036I24 (predicted)
																							A_44_P148440	1.26765	RGD1565940_predicted	similar to ADP-ribosylation factor-like 10B (predicted)
																							A_44_P148720	0.828233	Vac14	Vac14 homolog (S. cerevisiae)
																							A_44_P148865	1.33348	Homer1	homer homolog 1 (Drosophila)
																							A_44_P149138	1.84977	Crem	cAMP responsive element modulator
																							A_44_P149199	0.734611	C1qbp	complement component 1, q subcomponent binding protein
																							A_44_P149406	0.72642	Cbr4	carbonic reductase 4
																							A_44_P149476	0.695731	Lrch4_predicted	leucine-rich repeats and calponin homology (CH) domain containing 4 (predicted)
																							A_44_P149572	0.492443	Rassf7_predicted	Ras association (RalGDS/AF-6) domain family 7 (predicted)
																							A_44_P150089	0.826782	Eral1	Era (G-protein)-like 1 (E. coli)
																							A_44_P151230	1.24783	Lpl	lipoprotein lipase
																							A_44_P151459	1.22905	Gp1bb	glycoprotein Ib, beta polypeptide
																							A_44_P152445	1.58575	Eif4e2_predicted	eukaryotic translation initiation factor 4E member 2 (predicted)
																							A_44_P153753	1.35761	Ttl	tubulin tyrosine ligase
																							A_44_P153769	0.742139	Ica1	islet cell autoantigen 1
																							A_44_P153979	1.46231	Tcf8	transcription factor 8
																							A_44_P154131	0.815558	Man2c1	mannosidase, alpha, class 2C, member 1
																							A_44_P154596	0.69695	RGD1563072_predicted	similar to hypothetical protein FLJ38984 (predicted)
																							A_44_P154638	0.732011	Zfyve21_predicted	zinc finger, FYVE domain containing 21 (predicted)
																							A_44_P156600	0.791071	Mcoln1_predicted	mucolipin 1 (predicted)
																							A_44_P156741	0.689863	Ngly1	similar to peptide N-glycanase
																							A_44_P156785	0.828794	RGD1311847	similar to 1700030K09Rik protein
																							A_44_P156966	1.21107	RGD1563226_predicted	similar to ubiquitin-conjugating enzyme UBCi (predicted)
																							A_44_P157144	0.592348	Recql4_predicted	RecQ protein-like 4 (predicted)
																							A_44_P157690	0.74047	Snrpn	small nuclear ribonucleoprotein N
																							A_44_P158107	0.793021	Argbp2	Arg/Abl-interacting protein ArgBP2
																							A_44_P158498	0.787981	Mina	myc induced nuclear antigen
																							A_44_P158599	1.70392	Ppp1r14c	protein phosphatase 1, regulatory (inhibitor) subunit 14c
																							A_44_P159040	0.77114	Vegfb	vascular endothelial growth factor B
																							A_44_P159191	1.25535	Pura_predicted	purine rich element binding protein A (predicted)
																							A_44_P159500	1.34051	RGD1307700	similar to hypothetical protein BC018453
																							A_44_P159809	1.34803	Fgf16	fibroblast growth factor 16
																							A_44_P159922	1.62722	RGD1309748_predicted	similar to CG4768-PA (predicted)
																							A_44_P160943	1.20732	Zfyve27	zinc finger, FYVE domain containing 27
																							A_44_P161052	0.793346	RGD1562373_predicted	similar to 3-ketoacyl-CoA thiolase B, peroxisomal precursor (Beta-ketothiolase B) (predicted)
																							A_44_P161192	1.23935	Smad5	MAD homolog 5 (Drosophila)
																							A_44_P161220	2.01406	Dbccr1	deleted in bladder cancer chromosome region candidate 1 (human)
																							A_44_P161233	0.710971	Il18	interleukin 18
																							A_44_P161823	1.22312	RGD1309049	similar to RIKEN cDNA 4933415F23
																							A_44_P161882	1.9359	Stfa2_predicted	stefin A2 (predicted)
																							A_44_P163242	2.09179	Tacstd1	tumor-associated calcium signal transducer 1
																							A_44_P163645	1.56921	Wdr1	WD repeat protein 1
																							A_44_P163685	1.21639	Xrcc4	X-ray repair complementing defective repair in Chinese hamster cells 4
																							A_44_P163816	0.715682	RGD1307128	similar to RIKEN cDNA 2810002D13 gene
																							A_44_P163944	0.742024	Coro2a	coronin, actin binding protein 2A
																							A_44_P164512	0.566647	Stat1	signal transducer and activator of transcription 1
																							A_44_P164889	1.32938	Csnk1a1	casein kinase 1, alpha 1
																							A_44_P165715	1.53438	Ankrd9	ankyrin repeat domain 9
																							A_44_P165999	0.439668	Cabc1	chaperone, ABC1 activity of bc1 complex like (S. pombe)
																							A_44_P166267	0.781101	Abcb10	ATP-binding cassette, sub-family B (MDR/TAP), member 10
																							A_44_P166447	1.33057	RGD1561264_predicted	similar to hypothetical protein MGC19604 (predicted)
																							A_44_P166495	1.26569	Rangap1	RAN GTPase activating protein 1
																							A_44_P166967	1.57543	Npy1r	neuropeptide Y receptor Y1
																							A_44_P167883	1.24938	RGD1303127	similar to hypothetical protein FLJ20436
																							A_44_P168875	0.562611	RGD1311530_predicted	similar to mucin 7, salivary (predicted)
																							A_44_P169307	0.705539	Rad50	RAD50 homolog (S. cerevisiae)
																							A_44_P170070	1.37262	Rnf111_predicted	ring finger protein 111 (predicted)
																							A_44_P170351	0.671059	Vamp5	vesicle-associated membrane protein 5
																							A_44_P170778	1.4534	Irgq_predicted	immunity-related GTPase family, Q (predicted)
																							A_44_P172092	0.827628	Aamp_predicted	angio-associated migratory protein (predicted)
																							A_44_P172604	1.59779	Ugcg	UDP-glucose ceramide glucosyltransferase
																							A_44_P172645	2.40655	Dcamkl1	double cortin and calcium/calmodulin-dependent protein kinase-like 1
																							A_44_P172814	1.35403	Tubb5	tubulin, beta 5
																							A_44_P173072	0.702247	Nosip_predicted	nitric oxide synthase interacting protein (predicted)
																							A_44_P174982	0.730357	Pnpo	pyridoxine 5'-phosphate oxidase
																							A_44_P175049	0.692729	Fxna	putative aminopeptidase Fxna
																							A_44_P175057	0.824394	Slc18a1	solute carrier family 18 (vesicular monoamine), member 1
																							A_44_P175621	0.833264	Rag1ap1_predicted	recombination activating gene 1 activating protein 1 (predicted)
																							A_44_P175893	0.533548	RGD1305721_predicted	similar to RIKEN cDNA 2810055F11 (predicted)
																							A_44_P176494	1.52502	Cdc73	cell division cycle 73, Paf1/RNA polymerase II complex component, homolog (S. cerevisiae)
																							A_44_P178108	1.2677	RGD1566097_predicted	similar to Anillin (predicted)
																							A_44_P178213	0.821029	RGD1560479_predicted	similar to RIKEN cDNA 5330439J01 (predicted)
																							A_44_P178366	0.799012	Ndufs7	NADH dehydrogenase (ubiquinone) Fe-S protein 7
																							A_44_P179787	0.69893	Panx2	pannexin 2
																							A_44_P180350	0.68692	RGD1308113	similar to CGI-112 protein
																							A_44_P182221	1.74201	Gstp1	glutathione-S-transferase, pi 1
																							A_44_P182412	0.641273	Ccne1	cyclin E
																							A_44_P182431	1.31655	Srd5a1	steroid 5 alpha-reductase 1
																							A_44_P182485	0.762844	Sorbs3	sorbin and SH3 domain containing 3
																							A_44_P182555	1.2523	Mapre1	microtubule-associated protein, RP/EB family, member 1
																							A_44_P182752	0.824293	Fcho2_predicted	FCH domain only 2 (predicted)
																							A_44_P182847	0.811321	Trim27_predicted	tripartite motif protein 27 (predicted)
																							A_44_P182996	2.00754	RGD1564480_predicted	similar to polyamine oxidase isoform 2 (predicted)
																							A_44_P183048	0.792375	Ctps_predicted	cytidine 5'-triphosphate synthase (predicted)
																							A_44_P184273	0.807248	Atp1a1	ATPase, Na+/K+ transporting, alpha 1 polypeptide
																							A_44_P184363	0.694744	Cand2	cullin-associated and neddylation-dissociated 2 (putative)
																							A_44_P184774	1.55932	Gosr1	golgi SNAP receptor complex member 1
																							A_44_P184817	0.660034	Selenbp1	selenium binding protein 2
																							A_44_P185174	1.24086	RGD1561134_predicted	similar to goliath-related E3 ubiquitin ligase 4 (predicted)
																							A_44_P185195	0.779205	Fbxw9	F-box and WD-40 domain protein 9
																							A_44_P185320	1.24348	Lrrc41	leucine rich repeat containing 41
																							A_44_P186919	0.810292	Olr546_predicted	olfactory receptor 546 (predicted)
																							A_44_P187195	1.38337	C1galt1	core 1 UDP-galactose:N-acetylgalactosamine-alpha-R beta 1,3-galactosyltransferase
																							A_44_P187221	1.52153	Rab27a	RAB27A, member RAS oncogene family
																							A_44_P187476	0.77681	Ckap5	cytoskeleton associated protein 5
																							A_44_P187676	0.764978	RGD1306493_predicted	similar to hypothetical protein FLJ10300 (predicted)
																							A_44_P187685	0.761187	Ormdl2_predicted	ORM1-like 2 (S. cerevisiae) (predicted)
																							A_44_P188596	1.21585	Exoc5	exocyst complex component 5
																							A_44_P188606	0.639587	Nnt	nicotinamide nucleotide transhydrogenase (mapped)
																							A_44_P188857	0.754042	Pcm1	pericentriolar material 1
																							A_44_P189043	0.818993	Gphn	gephyrin
																							A_44_P189813	0.826137	Glt25d1_predicted	glycosyltransferase 25 domain containing 1 (predicted)
																							A_44_P190226	0.813615	Med31_predicted	mediator of RNA polymerase II transcription, subunit 31 homolog (yeast) (predicted)
																							A_44_P191021	0.669212	Phyh	phytanoyl-CoA hydroxylase
																							A_44_P191540	1.32722	Fpgt	fucose-1-phosphate guanylyltransferase
																							A_44_P192134	1.21609	Mapk8	mitogen-activated protein kinase 8
																							A_44_P192364	0.833026	RGD1563579_predicted	similar to 60S ribosomal protein L29 (P23) (predicted)
																							A_44_P192426	0.605554	Dhx57	DEAH (Asp-Glu-Ala-Asp/His) box polypeptide 57
																							A_44_P192772	1.2462	RGD1564833_predicted	similar to 9630058J23Rik protein (predicted)
																							A_44_P192964	0.399204	Rcor2	REST corepressor 2
																							A_44_P193704	0.747186	Btbd1	BTB (POZ) domain containing 1
																							A_44_P193915	0.829303	Drb1	developmentally regulated RNA-binding protein 1
																							A_44_P194152	1.3064	Scd2	stearoyl-Coenzyme A desaturase 2
																							A_44_P194531	0.567805	Ubadc1	ubiquitin associated domain containing 1
																							A_44_P194637	1.20198	RGD1564763_predicted	similar to nudix (nucleoside diphosphate linked moiety X)-type motif 11 (predicted)
																							A_44_P194768	0.639268	Coq10a_predicted	coenzyme Q10 homolog A (yeast) (predicted)
																							A_44_P194894	0.646919	Osbpl2	oxysterol binding protein-like 2
																							A_44_P194909	1.8163	Ripk4_predicted	receptor-interacting serine-threonine kinase 4 (predicted)
																							A_44_P196467	0.685236	Nfasc	neurofascin
																							A_44_P196625	0.62599	Galnt9_predicted	UDP-N-acetyl-alpha-D-galactosamine:polypeptide N-acetylgalactosaminyltransferase 9 (predicted)
																							A_44_P196904	0.636647	Asf1b_predicted	ASF1 anti-silencing function 1 homolog B (S. cerevisiae) (predicted)
																							A_44_P196933	0.811576	RGD1307801	similar to RIKEN cDNA 1300018I05
																							A_44_P197156	1.78791	Tbcc_predicted	tubulin-specific chaperone c (predicted)
																							A_44_P197896	0.810198	Kifap3_predicted	kinesin-associated protein 3 (predicted)
																							A_44_P198539	1.23745	Cblb	Casitas B-lineage lymphoma b
																							A_44_P198620	0.824603	Nos3	nitric oxide synthase 3, endothelial cell
																							A_44_P198820	1.27851	Gnl3	guanine nucleotide binding protein-like 3 (nucleolar)
																							A_44_P198935	2.06623	Vasp_predicted	vasodilator-stimulated phosphoprotein (predicted)
																							A_44_P199008	1.35923	RGD1305514_predicted	similar to expressed sequence AV312086 (predicted)
																							A_44_P199219	0.829299	Gadd45gip1	growth arrest and DNA-damage-inducible, gamma interacting protein 1
																							A_44_P199231	0.729269	RGD1310170_predicted	similar to beta-1,3-galactosyltransferase-related protein (predicted)
																							A_44_P199274	1.54149	Ddx3x	DEAD/H (Asp-Glu-Ala-Asp/His) box polypeptide 3, X-linked
																							A_44_P199447	1.88541	Elk3_predicted	ELK3, member of ETS oncogene family (predicted)
																							A_44_P200146	0.763485	Oxr1	oxidation resistance 1
																							A_44_P200233	1.2623	Nrd1	nardilysin, N-arginine dibasic convertase 1
																							A_44_P200960	0.771177	Olr776_predicted	olfactory receptor 776 (predicted)
																							A_44_P201858	1.24453	Stk36_predicted	serine/threonine kinase 36 (fused homolog, Drosophila) (predicted)
																							A_44_P202096	1.22382	Pold4	polymerase (DNA-directed), delta 4
																							A_44_P202988	3.53165	Odc1	ornithine decarboxylase 1
																							A_44_P203106	4.3094	Ifrd1	interferon-related developmental regulator 1
																							A_44_P203421	1.5274	Synj1	synaptojanin 1
																							A_44_P203665	0.569142	Ccng2_predicted	cyclin G2 (predicted)
																							A_44_P203793	1.34138	Mllt11	myeloid/lymphoid or mixed-lineage leukemia (trithorax homolog, Drosophila); translocated to, 11
																							A_44_P204097	0.805	RGD1307278_predicted	similar to KIAA1193 protein (predicted)
																							A_44_P204207	0.542397	Smyd4_predicted	SET and MYND domain containing 4 (predicted)
																							A_44_P204246	1.62649	RGD1306346_predicted	similar to KIAA0794 protein (predicted)
																							A_44_P204648	0.591381	Mxra8	matrix-remodelling associated 8
																							A_44_P205621	0.733189	Kcnh3	potassium voltage-gated channel, subfamily H (eag-related), member 3
																							A_44_P205887	1.3621	Rab14	RAB14, member RAS oncogene family
																							A_44_P206068	0.813085	Pdzd7_predicted	PDZ domain containing 7 (predicted)
																							A_44_P206244	0.778499	Tpst2	tyrosylprotein sulfotransferase 2
																							A_44_P206466	1.4505	Senp6_predicted	SUMO/sentrin specific peptidase 6 (predicted)
																							A_44_P207252	0.768679	RGD1304825_predicted	similar to RIKEN cDNA 2010309E21 (predicted)
																							A_44_P208324	1.31848	Rab1	RAB1, member RAS oncogene family
																							A_44_P208887	0.605482	Rpusd1_predicted	RNA pseudouridylate synthase domain containing 1 (predicted)
																							A_44_P209459	1.4067	Pafah1b2	platelet-activating factor acetylhydrolase, isoform 1b, alpha2 subunit
																							A_44_P210178	0.567381	Carhsp1	calcium regulated heat stable protein 1
																							A_44_P210431	1.6004	Spnb1	short form of beta II spectrin
																							A_44_P210440	2.05088	Akap13	A kinase (PRKA) anchor protein 13
																							A_44_P210520	1.21112	Smad2	MAD homolog 2 (Drosophila)
																							A_44_P210692	1.29752	RGD1564930_predicted	similar to novel protein similar to Tensin Tns (predicted)
																							A_44_P210735	2.72652	Fndc3a_predicted	fibronectin type III domain containing 3a (predicted)
																							A_44_P210791	0.758542	Ash2l_predicted	ash2 (absent, small, or homeotic)-like (Drosophila) (predicted)
																							A_44_P211037	0.779633	Bai2_predicted	brain-specific angiogenesis inhibitor 2 (predicted)
																							A_44_P211090	0.813691	RGD1311136	membralin
																							A_44_P211182	2.88223	RGD1306658	similar to 5830411E10Rik protein
																							A_44_P212552	0.693064	Tob1	transducer of ErbB-2.1
																							A_44_P212567	1.34632	Dlgap4	discs, large homolog-associated protein 4 (Drosophila)
																							A_44_P214873	1.90602	Arntl	aryl hydrocarbon receptor nuclear translocator-like
																							A_44_P214922	1.30009	Vldlr	very low density lipoprotein receptor
																							A_44_P215326	2.40145	Irf6_predicted	interferon regulatory factor 6 (predicted)
																							A_44_P215479	0.514697	RGD1310671_predicted	similar to RIKEN cDNA 4932432N11 gene (predicted)
																							A_44_P215817	1.49855	Arih2_predicted	ariadne homolog 2 (Drosophila) (predicted)
																							A_44_P216395	1.33641	Gadd45a	growth arrest and DNA-damage-inducible 45 alpha
																							A_44_P217189	0.784345	Echdc2_predicted	enoyl Coenzyme A hydratase domain containing 2 (predicted)
																							A_44_P217266	0.761488	Xpo1	exportin 1, CRM1 homolog (yeast)
																							A_44_P217273	1.21735	Unr	upstream of NRAS
																							A_44_P217604	0.623622	Msh2	mutS homolog 2 (E. coli)
																							A_44_P217715	0.828193	Enah	enabled homolog (Drosophila)
																							A_44_P217774	1.69982	Lysmd3	LysM, putative peptidoglycan-binding, domain containing 3
																							A_44_P217810	0.740228	Dzip1	DAZ interacting protein 1
																							A_44_P217964	0.761487	Klf1_predicted	Kruppel-like factor 1 (erythroid) (predicted)
																							A_44_P218186	1.21289	Tbc1d2b	TBC1 domain family, member 2B
																							A_44_P218284	1.38576	RGD1560049_predicted	similar to Dual specificity protein phosphatase 3 (T-DSP11) (predicted)
																							A_44_P220032	1.20087	Ddx18	DEAD (Asp-Glu-Ala-Asp) box polypeptide 18
																							A_44_P220277	0.818281	Ext2_predicted	exostoses (multiple) 2 (predicted)
																							A_44_P220610	0.774142	Fahd1	fumarylacetoacetate hydrolase domain containing 1
																							A_44_P220827	0.530157	Zfp367	zinc finger protein 367
																							A_44_P222011	1.3926	Mrlcb	myosin light chain, regulatory B
																							A_44_P222124	0.695241	Tssk3	testis-specific serine kinase 3
																							A_44_P222533	0.560473	RGD1561457_predicted	similar to Actin related protein M1 (predicted)
																							A_44_P222673	0.741906	Tysnd1_predicted	trypsin domain containing 1 (predicted)
																							A_44_P223446	0.538182	Mcm2_predicted	minichromosome maintenance deficient 2 mitotin (S. cerevisiae) (predicted)
																							A_44_P223651	1.88204	Cggbp1_predicted	CGG triplet repeat binding protein 1 (predicted)
																							A_44_P224020	1.67583	Kcna4	potassium voltage-gated channel, shaker-related subfamily, member 4
																							A_44_P226029	0.828743	Rbmxrt_predicted	RNA binding motif protein, X chromosome retrogene (predicted)
																							A_44_P227281	1.25721	Btf3	basic transcription factor 3
																							A_44_P227616	0.486791	RGD1310868_predicted	similar to RIKEN cDNA D230014K01 (predicted)
																							A_44_P227994	0.679731	Itpka	inositol 1,4,5-trisphosphate 3-kinase A
																							A_44_P228874	1.68936	Gclc	glutamate-cysteine ligase, catalytic subunit
																							A_44_P229102	0.778171	Coro7	coronin 7
																							A_44_P229122	0.798986	Spag5	sperm associated antigen 5
																							A_44_P229376	1.27512	Sdad1	SDA1 domain containing 1
																							A_44_P229469	1.30751	Bpy2ip1_predicted	BPY2 interacting protein 1 (predicted)
																							A_44_P229557	0.742433	RGD1561554_predicted	similar to MGC14161 protein (predicted)
																							A_44_P230640	1.54858	Pafah1b1	platelet-activating factor acetylhydrolase, isoform Ib, alpha subunit 45kDa
																							A_44_P231143	0.778056	Ppox_predicted	protoporphyrinogen oxidase (predicted)
																							A_44_P231444	0.832858	Slc39a11	solute carrier family 39 (metal ion transporter), member 11
																							A_44_P231497	1.21463	Ddx1	DEAD (Asp-Glu-Ala-Asp) box polypeptide 1
																							A_44_P231628	0.761644	Snapc2	small nuclear RNA activating complex, polypeptide 2
																							A_44_P231657	0.799954	Zfp628_predicted	zinc finger protein 628 (predicted)
																							A_44_P231944	0.721446	RGD1307465	similar to RIKEN cDNA 8430406I07
																							A_44_P232230	1.38089	RGD1309906	similar to RIKEN cDNA 2310004I24 gene
																							A_44_P232642	1.36934	Usp14	ubiquitin specific protease 14
																							A_44_P232897	1.43233	Procr	protein C receptor, endothelial
																							A_44_P233618	1.22967	Blvra	biliverdin reductase A
																							A_44_P233786	5.42348	Vgf	VGF nerve growth factor inducible
																							A_44_P233963	0.75518	Mras	muscle and microspikes RAS
																							A_44_P234309	1.55853	Smarca5_predicted	SWI/SNF related, matrix associated, actin dependent regulator of chromatin, subfamily a, member 5 (predicted)
																							A_44_P235815	0.798254	Clns1a	chloride channel, nucleotide-sensitive, 1A
																							A_44_P236306	0.787783	Fbxl10	F-box and leucine-rich repeat protein 10
																							A_44_P236355	1.49191	Rps6kc1	ribosomal protein S6 kinase, polypeptide 1
																							A_44_P236588	0.727018	Trpm2	transient receptor potential cation channel, subfamily M, member 2
																							A_44_P236738	0.800814	Pole2_predicted	polymerase (DNA directed), epsilon 2 (p59 subunit) (predicted)
																							A_44_P236806	0.816943	Gga1	golgi associated, gamma adaptin ear containing, ARF binding protein 1
																							A_44_P237220	0.810005	Ttc13	tetratricopeptide repeat domain 13
																							A_44_P237994	0.774752	Abcg1	ATP-binding cassette, sub-family G (WHITE), member 1
																							A_44_P238237	1.24605	Comt	catechol-O-methyltransferase
																							A_44_P238829	1.97154	Eaf1_predicted	ELL associated factor 1 (predicted)
																							A_44_P238964	0.675261	Insm1_predicted	insulinoma-associated 1 (predicted)
																							A_44_P238978	0.446244	Ris2_predicted	retroviral integration site 2 (predicted)
																							A_44_P239122	0.820725	Ppm1g	protein phosphatase 1G (formerly 2C), magnesium-dependent, gamma isoform
																							A_44_P239271	0.829962	RGD1560788_predicted	similar to Breast carcinoma amplified sequence 3 homolog (K20D4) (predicted)
																							A_44_P239281	0.451066	Cdc6_predicted	cell division cycle 6 homolog (S. cerevisiae) (predicted)
																							A_44_P240828	0.816143	Giyd2	GIY-YIG domain containing 2
																							A_44_P241190	1.26531	Sdccag10	serologically defined colon cancer antigen 10
																							A_44_P241258	0.586259	Sdfr2_predicted	stromal cell derived factor receptor 2 (predicted)
																							A_44_P241616	0.808317	Ogfrl1	opioid growth factor receptor-like 1
																							A_44_P242895	0.799046	Hyou1	hypoxia up-regulated 1
																							A_44_P243004	0.471196	Amigo2	adhesion molecule with Ig like domain 2
																							A_44_P243238	0.800949	Got2	glutamate oxaloacetate transaminase 2, mitochondrial
																							A_44_P243385	1.33605	Zfp143	zinc finger protein 143
																							A_44_P243604	0.808546	RGD1566320_predicted	RGD1566320 (predicted)
																							A_44_P245295	1.45625	Tac4	tachykinin 4
																							A_44_P245305	0.781283	Dld	dihydrolipoamide dehydrogenase
																							A_44_P245563	2.63676	RGD1306249	similar to RIKEN cDNA 2310015J09
																							A_44_P245665	2.06421	Atp2b1	ATPase, Ca++ transporting, plasma membrane 1
																							A_44_P245775	1.28609	RGD1305014	similar to RIKEN cDNA 2310057M21
																							A_44_P245916	1.59764	Cept1	choline/ethanolamine phosphotransferase 1
																							A_44_P246049	0.819615	Dna2l_predicted	DNA2 DNA replication helicase 2-like (yeast) (predicted)
																							A_44_P246846	0.563459	Wdsub1	WD repeat, SAM and U-box domain containing 1
																							A_44_P247408	0.730789	Aprin_predicted	androgen-induced proliferation inhibitor (predicted)
																							A_44_P247667	1.23806	Ube2g1	ubiquitin-conjugating enzyme E2G 1 (UBC7 homolog, C. elegans)
																							A_44_P248133	1.32496	Tagln2	transgelin 2
																							A_44_P248291	1.2062	Prmt6_predicted	protein arginine N-methyltransferase 6 (predicted)
																							A_44_P248634	0.730564	RGD1311907_predicted	hypothetical LOC315216 (predicted)
																							A_44_P248705	1.34777	Usp25_predicted	ubiquitin specific protease 25 (predicted)
																							A_44_P248728	0.776776	Polq_predicted	polymerase (DNA directed), theta (predicted)
																							A_44_P249092	0.792286	Ggcx	gamma-glutamyl carboxylase
																							A_44_P249161	0.767666	Dab2ip	disabled homolog 2 (Drosophila) interacting protein
																							A_44_P249531	1.26423	Ppp2r2d	protein phosphatase 2, regulatory subunit B, delta isoform
																							A_44_P249976	1.34115	RGD1305246	similar to Cgi67 serine protease precursor
																							A_44_P250028	1.80822	Ppp1r3b	protein phosphatase 1, regulatory (inhibitor) subunit 3B
																							A_44_P250575	0.830065	Nudt15_predicted	nudix (nucleoside diphosphate linked moiety X)-type motif 15 (predicted)
																							A_44_P250697	0.73825	Stk32a_predicted	serine/threonine kinase 32A (predicted)
																							A_44_P251692	1.5061	Sfrs5	splicing factor, arginine/serine-rich 5
																							A_44_P251804	1.34965	Ppp2cb	protein phosphatase 2 (formerly 2A), catalytic subunit, beta isoform
																							A_44_P252091	1.3203	Rheb	Ras homolog enriched in brain
																							A_44_P252483	0.633168	Cmkor1	chemokine orphan receptor 1
																							A_44_P252491	0.788539	Kcnj4	potassium inwardly-rectifying channel, subfamily J, member 4
																							A_44_P252841	0.660818	RGD1310193_predicted	similar to KCCR13L (predicted)
																							A_44_P253087	0.693287	Sh3glb2	SH3-domain GRB2-like endophilin B2
																							A_44_P253208	0.759116	Adamts9_predicted	a disintegrin-like and metalloprotease (reprolysin type) with thrombospondin type 1 motif, 9 (predicted)
																							A_44_P253335	1.44128	Gpr157	G protein-coupled receptor 157
																							A_44_P253486	0.819863	Arl12_predicted	ADP-ribosylation factor-like 12 (predicted)
																							A_44_P254238	1.31133	Bcl2l1	Bcl2-like 1
																							A_44_P254896	0.832022	Ddb1	damage-specific DNA binding protein 1
																							A_44_P255254	1.24962	Ywhab	tyrosine 3-monooxygenase/tryptophan 5-monooxygenase activation protein, beta polypeptide
																							A_44_P255305	1.89517	Rgs17_predicted	regulator of G-protein signaling 17 (predicted)
																							A_44_P255334	0.812061	Six5_predicted	sine oculis-related homeobox 5 homolog (Drosophila) (predicted)
																							A_44_P255397	1.61393	Cars_predicted	cysteinyl-tRNA synthetase (predicted)
																							A_44_P255409	0.791771	Lrrc56	leucine rich repeat containing 56
																							A_44_P255642	0.762019	Rtel1	regulator of telomere elongation helicase 1
																							A_44_P255652	0.811349	Akap9	A kinase (PRKA) anchor protein (yotiao) 9
																							A_44_P255792	1.36074	Papola_predicted	poly (A) polymerase alpha (predicted)
																							A_44_P255905	1.58365	Tnk1_predicted	tyrosine kinase, non-receptor, 1 (predicted)
																							A_44_P255954	0.801617	RGD1566063_predicted	similar to Potassium channel tetramerisation domain containing protein 2 (predicted)
																							A_44_P255985	1.2209	RGD1310128_predicted	similar to DNA segment, Chr 13, Wayne State University 50, expressed (predicted)
																							A_44_P256629	1.3507	Cnbp1	cellular nucleic acid binding protein 1
																							A_44_P256677	1.291	RGD1308448_predicted	similar to RIKEN cDNA B130016O10 gene (predicted)
																							A_44_P256973	1.77009	RGD1310316	similar to RIKEN cDNA 2900009I07
																							A_44_P257221	1.2662	Atp6v1b2	ATPase, H transporting, lysosomal V1 subunit B2
																							A_44_P257698	0.795053	Capn12_predicted	calpain 12 (predicted)
																							A_44_P257719	0.819163	Blm_predicted	Bloom syndrome homolog (human) (predicted)
																							A_44_P257774	0.773748	RGD1309256	similar to D11Bwg0280e protein
																							A_44_P257953	0.711131	RGD1560744_predicted	similar to ring finger protein 111 (predicted)
																							A_44_P258114	0.747643	B4galt2_predicted	UDP-Gal:betaGlcNAc beta 1,4- galactosyltransferase, polypeptide 2 (predicted)
																							A_44_P258173	1.3032	Dos_predicted	downstream of Stk11 (predicted)
																							A_44_P259125	0.721123	Nkiras1_predicted	NFKB inhibitor interacting Ras-like protein 1 (predicted)
																							A_44_P260072	0.824915	Tbxas1	thromboxane A synthase 1
																							A_44_P260227	0.781504	RGD1560591_predicted	similar to Sorting nexin 6 (TRAF4-associated factor 2) (predicted)
																							A_44_P260375	1.50274	Cobll1_predicted	Cobl-like 1 (predicted)
																							A_44_P260624	0.750267	Ppcdc_predicted	phosphopantothenoylcysteine decarboxylase (predicted)
																							A_44_P262113	0.779025	Napa	N-ethylmaleimide sensitive fusion protein attachment protein alpha
																							A_44_P262289	0.668687	Hmbs	hydroxymethylbilane synthase
																							A_44_P262371	0.695745	Axin2	axin2
																							A_44_P262934	0.830975	Dnajc8	DnaJ (Hsp40) homolog, subfamily C, member 8
																							A_44_P263105	0.818223	Limd2	LIM domain containing 2
																							A_44_P263117	1.43146	Etv5_predicted	ets variant gene 5 (ets-related molecule) (predicted)
																							A_44_P264102	3.073	Bcl10	B-cell CLL/lymphoma 10
																							A_44_P264211	0.77952	Ak3	adenylate kinase 3
																							A_44_P264292	0.772925	Maoa	monoamine oxidase A
																							A_44_P264381	1.21724	Tdrd7	tudor domain containing 7
																							A_44_P264460	0.828584	Xrcc5	X-ray repair complementing defective repair in Chinese hamster cells 5
																							A_44_P264600	0.730926	Fbxo16	F-box protein 16
																							A_44_P264777	1.2747	Dnajb9	DnaJ (Hsp40) homolog, subfamily B, member 9
																							A_44_P264785	1.54781	Slc38a1	solute carrier family 38, member 1
																							A_44_P264988	1.75696	Trio	triple functional domain (PTPRF interacting)
																							A_44_P265058	0.764057	Gmnn_predicted	geminin (predicted)
																							A_44_P265434	0.707631	Mif4gd	MIF4G domain containing
																							A_44_P265965	0.810095	Smpd2	sphingomyelin phosphodiesterase 2, neutral
																							A_44_P267465	0.776777	Hsf4_predicted	heat shock transcription factor 4 (predicted)
																							A_44_P267595	1.98975	Eml4_predicted	echinoderm microtubule associated protein like 4 (predicted)
																							A_44_P267669	0.82146	RGD1310937_predicted	similar to hypothetical protein (predicted)
																							A_44_P267724	1.3156	Kif21a_predicted	kinesin family member 21A (predicted)
																							A_44_P269241	1.43597	RGD1306613_predicted	similar to RIKEN cDNA 1600012F09 (predicted)
																							A_44_P269925	0.578489	Asah3l_predicted	N-acylsphingosine amidohydrolase 3-like (predicted)
																							A_44_P271339	1.26562	Klf3	Kruppel-like factor 3 (basic) (mapped)
																							A_44_P271946	0.811339	RGD1305166_predicted	similar to RIKEN cDNA 4930521E07 (predicted)
																							A_44_P273697	1.42631	Itgb1	integrin beta 1 (fibronectin receptor beta)
																							A_44_P273821	0.508049	Lyn	Yamaguchi sarcoma viral (v-yes-1) oncogene homolog
																							A_44_P273990	1.42854	Ppp2ca	protein phosphatase 2 (formerly 2A), catalytic subunit, alpha isoform
																							A_44_P274491	0.832553	Large_predicted	like-glycosyltransferase (predicted)
																							A_44_P274762	0.538803	RGD1306568	similar to C530044N13Rik protein
																							A_44_P274815	1.37425	Wsb1	WD repeat and SOCS box-containing 1
																							A_44_P275249	1.41533	Crk	v-crk sarcoma virus CT10 oncogene homolog (avian)
																							A_44_P276220	1.515	Gtf2f2	general transcription factor IIF, polypeptide 2
																							A_44_P276698	0.784717	RGD1311265	similar to CGI-41 protein
																							A_44_P276714	0.691531	Ankrd10	ankyrin repeat domain 10
																							A_44_P277004	0.61697	Ppfia2_predicted	protein tyrosine phosphatase, receptor type, f polypeptide (PTPRF), interacting protein (liprin), alpha 2 (predicted)
																							A_44_P277669	1.23308	RGD1559961_predicted	similar to novel protein (predicted)
																							A_44_P277876	0.669319	Tpst1	tyrosylprotein sulfotransferase 1
																							A_44_P278439	1.22127	Ube2n	ubiquitin-conjugating enzyme E2N
																							A_44_P278639	1.89762	Dmtf1	cyclin D binding myb-like transcription factor 1
																							A_44_P278923	0.716783	Oxnad1_predicted	oxidoreductase NAD-binding domain containing 1 (predicted)
																							A_44_P278985	2.06409	Ippk	inositol 1,3,4,5,6-pentakisphosphate 2-kinase
																							A_44_P279041	0.660875	Stard7_predicted	START domain containing 7 (predicted)
																							A_44_P279296	0.609722	RGD1562949_predicted	similar to mKIAA0259 protein (predicted)
																							A_44_P279331	1.30801	Rnf149	ring finger protein 149
																							A_44_P280410	0.816638	Adprh	ADP-ribosylarginine hydrolase
																							A_44_P280898	0.65743	Dbp	D site albumin promoter binding protein
																							A_44_P280965	2.06797	Mcl1	myeloid cell leukemia sequence 1
																							A_44_P281154	0.731832	RGD1566122_predicted	similar to CDNA sequence BC028440 (predicted)
																							A_44_P281155	0.81372	Nek7_predicted	NIMA (never in mitosis gene a)-related expressed kinase 7 (predicted)
																							A_44_P281772	0.776284	Senp7_predicted	SUMO1/sentrin specific protease 7 (predicted)
																							A_44_P282855	0.622276	Smarcd2	SWI/SNF related, matrix associated, actin dependent regulator of chromatin, subfamily d, member 2
																							A_44_P283224	1.29105	Slc45a1	solute carrier family 45, member 1
																							A_44_P283971	1.24887	Zfp189_predicted	zinc finger protein 189 (predicted)
																							A_44_P284054	1.28372	RGD1308907_predicted	similar to FLJ20689 (predicted)
																							A_44_P284094	0.810121	RGD1311456_predicted	similar to RIKEN cDNA B230380D07 (predicted)
																							A_44_P284110	0.693592	Atad2_predicted	ATPase family, AAA domain containing 2 (predicted)
																							A_44_P284129	1.42492	Axud1_predicted	AXIN1 up-regulated 1 (predicted)
																							A_44_P284859	1.27554	Htatsf1_predicted	HIV TAT specific factor 1 (predicted)
																							A_44_P285247	0.747074	RGD1559986_predicted	similar to ubiquitin protein ligase E3C (predicted)
																							A_44_P285530	1.52661	Eif2s2	eukaryotic translation initiation factor 2, subunit 2 (beta)
																							A_44_P285726	0.755547	Rcn3_predicted	reticulocalbin 3, EF-hand calcium binding domain (predicted)
																							A_44_P285803	0.802314	Rs21c6	RS21-C6 protein
																							A_44_P286226	1.24748	Hnrph3_predicted	heterogeneous nuclear ribonucleoprotein H3 (2H9) (predicted)
																							A_44_P286259	0.743757	Fbxl4_predicted	F-box and leucine-rich repeat protein 4 (predicted)
																							A_44_P286430	1.54144	RGD1559693_predicted	similar to Hypothetical protein 6330514E13 (predicted)
																							A_44_P286471	1.43805	Sec24a_predicted	SEC24 related gene family, member A (S. cerevisiae) (predicted)
																							A_44_P287089	1.35085	Gmfb	glia maturation factor, beta
																							A_44_P288556	1.37401	Rbm34	RNA binding motif protein 34
																							A_44_P288578	0.819809	Ptk9l_predicted	protein tyrosine kinase 9-like (A6-related protein) (predicted)
																							A_44_P289378	0.812866	Cpt1b	carnitine palmitoyltransferase 1b, muscle
																							A_44_P289697	2.24147	Mettl6	methyltransferase like 6
																							A_44_P290139	0.716218	RGD735175	hypothetical protein MGC:72616
																							A_44_P290394	0.77635	Slc27a1	solute carrier family 27 (fatty acid transporter), member 1
																							A_44_P290582	0.763533	Noc4l	nucleolar complex associated 4 homolog (S. cerevisiae)
																							A_44_P291028	0.580278	Arhgef19_predicted	Rho guanine nucleotide exchange factor (GEF) 19 (predicted)
																							A_44_P292587	1.69608	Olr1454_predicted	olfactory receptor 1454 (predicted)
																							A_44_P293008	0.699103	Ing1l_predicted	inhibitor of growth family, member 1-like (predicted)
																							A_44_P293302	0.765573	Cep57	centrosomal protein 57
																							A_44_P293724	0.681816	Usmg5	upregulated during skeletal muscle growth 5
																							A_44_P294467	0.745498	Paxip1_predicted	PAX interacting (with transcription-activation domain) protein 1 (predicted)
																							A_44_P294711	0.700571	Slc11a2	solute carrier family 11 (proton-coupled divalent metal ion transporters), member 2
																							A_44_P295051	0.714111	Tmem9_predicted	transmembrane protein 9 (predicted)
																							A_44_P295334	0.757508	RGD1565465_predicted	similar to Uridine-cytidine kinase 1-like 1 (predicted)
																							A_44_P295606	1.44062	RGD1310683_predicted	similar to hypothetical protein FLJ40432 (predicted)
																							A_44_P296698	1.21351	Lypla2	lysophospholipase 2
																							A_44_P297217	0.820359	Sirt2	sirtuin (silent mating type information regulation 2 homolog) 2 (S. cerevisiae)
																							A_44_P297383	1.61741	Arpc5	actin related protein 2/3 complex, subunit 5
																							A_44_P297609	0.810652	Znf532_predicted	zinc finger protein 532 (predicted)
																							A_44_P297880	1.34014	Card10_predicted	caspase recruitment domain family, member 10 (predicted)
																							A_44_P299282	1.37356	Shank2	SH3/ankyrin domain gene 2
																							A_44_P299451	1.36179	Cebpg	CCAAT/enhancer binding protein (C/EBP), gamma
																							A_44_P299659	0.601985	Alkbh2_predicted	alkB, alkylation repair homolog 2 (E. coli) (predicted)
																							A_44_P300079	1.66642	Prpf38a_predicted	PRP38 pre-mRNA processing factor 38 (yeast) domain containing A (predicted)
																							A_44_P300127	0.765421	Plekhj1	pleckstrin homology domain containing, family J member 1
																							A_44_P301621	0.82506	Pp3111	PP3111 protein
																							A_44_P301729	1.43646	Th	tyrosine hydroxylase
																							A_44_P301812	1.4053	Rap1a	RAS-related protein 1a
																							A_44_P301863	1.24636	Gng12	guanine nucleotide binding protein (G protein), gamma 12
																							A_44_P302155	1.67647	B3gnt1_predicted	UDP-GlcNAc:betaGal beta-1,3-N-acetylglucosaminyltransferase 1 (predicted)
																							A_44_P302676	0.813221	RGD1566002_predicted	similar to RIKEN cDNA 3110001N18 (predicted)
																							A_44_P303393	0.743383	Dnajc9_predicted	DnaJ (Hsp40) homolog, subfamily C, member 9 (predicted)
																							A_44_P304011	0.831615	Hspa5bp1	heat shock 70kDa protein 5 binding protein 1
																							A_44_P304349	1.22995	RGD1560341_predicted	similar to Methionine aminopeptidase 2 (MetAP 2) (predicted)
																							A_44_P306204	2.33227	Tph1	tryptophan hydroxylase 1
																							A_44_P306368	0.688157	Lip1	lysosomal acid lipase 1
																							A_44_P306664	0.716066	Tbxa2r	thromboxane A2 receptor
																							A_44_P306964	1.29992	Rbms1	RNA binding motif, single stranded interacting protein 1
																							A_44_P307980	4.01684	Cited2	Cbp/p300-interacting transactivator, with Glu/Asp-rich carboxy-terminal domain, 2
																							A_44_P308662	5.76065	Ret	ret proto-oncogene
																							A_44_P308673	0.791144	Commd5	COMM domain containing 5
																							A_44_P309081	0.70996	Hspa2	heat shock 70kDa protein 2
																							A_44_P309097	0.72548	Sctr	secretin receptor
																							A_44_P309202	1.42734	Slc25a22	solute carrier family 25 (mitochondrial carrier, glutamate), member 22
																							A_44_P309266	0.744752	Pbk_predicted	PDZ binding kinase (predicted)
																							A_44_P309325	1.26423	Lig4_predicted	ligase IV, DNA, ATP-dependent (predicted)
																							A_44_P309573	0.818128	Cbll1_predicted	Casitas B-lineage lymphoma-like 1 (predicted)
																							A_44_P309629	0.73702	Ccpg1_predicted	cell cycle progression 1 (predicted)
																							A_44_P309780	0.72914	Dnajb1_predicted	DnaJ (Hsp40) homolog, subfamily B, member 1 (predicted)
																							A_44_P311126	1.22855	Clu	clusterin
																							A_44_P311762	2.17598	Galnt3	UDP-N-acetyl-alpha-D-galactosamine:polypeptide N-acetylgalactosaminyltransferase 3
																							A_44_P311771	0.695569	Bub1b	budding uninhibited by benzimidazoles 1 homolog, beta (S. cerevisiae)
																							A_44_P311963	1.42588	RGD1560468_predicted	similar to novel protein (predicted)
																							A_44_P312726	1.53634	Tmod3	tropomodulin 3
																							A_44_P313431	1.60293	Thoc2_predicted	THO complex 2 (predicted)
																							A_44_P313516	1.45107	Bdkrb2	bradykinin receptor, beta 2
																							A_44_P313988	0.795585	Peo1_predicted	progressive external ophthalmoplegia 1 homolog (human) (predicted)
																							A_44_P314498	1.36825	Arl6_predicted	ADP-ribosylation factor-like 6 (predicted)
																							A_44_P315742	1.34796	Hspa9a_predicted	heat shock 70kDa protein 9A (predicted)
																							A_44_P316136	1.21433	Hdh	Huntington disease gene homolog
																							A_44_P316358	1.27953	RGD1310470	similar to PDZ domain actin binding protein Shroom
																							A_44_P316592	0.77926	Pigt_predicted	phosphatidylinositol glycan, class T (predicted)
																							A_44_P316651	1.62331	Klhl15_predicted	kelch-like 15 (Drosophila) (predicted)
																							A_44_P316804	0.633466	Rpp25	ribonuclease P 25 subunit (human)
																							A_44_P316822	0.740138	RGD1304827	hypothetical LOC316091
																							A_44_P316839	0.548342	Aarsl_predicted	alanyl-tRNA synthetase like (predicted)
																							A_44_P317228	0.73429	Brd8	bromodomain containing 8
																							A_44_P318259	1.22485	Crkrs	Cdc2-related kinase, arginine/serine-rich
																							A_44_P318308	0.787117	Kcnh6	potassium voltage-gated channel, subfamily H (eag-related), member 6
																							A_44_P318448	0.672759	Egfl4	EGF-like-domain, multiple 4
																							A_44_P318466	2.50327	Trim25	tripartite motif protein 25 (mapped)
																							A_44_P318794	0.780027	RGD1562784_predicted	similar to hypothetical protein (predicted)
																							A_44_P318828	0.655016	RGD1307475	similar to chromosome 14 open reading frame 9
																							A_44_P318837	0.712692	Neil2_predicted	nei like 2 (E. coli) (predicted)
																							A_44_P318846	0.829929	Prmt5_predicted	protein arginine N-methyltransferase 5 (predicted)
																							A_44_P320312	1.46061	Rbm13	RNA binding motif protein 13
																							A_44_P321075	1.39179	Rasal2_predicted	RAS protein activator like 2 (predicted)
																							A_44_P321675	0.746438	Map3k3_predicted	mitogen activated protein kinase kinase kinase 3 (predicted)
																							A_44_P321918	0.721798	Gramd1a	GRAM domain containing 1A
																							A_44_P322118	0.833042	Rps7	ribosomal protein S7
																							A_44_P322590	0.673727	Klf9	Kruppel-like factor 9
																							A_44_P322828	0.797683	Dkk3	dickkopf homolog 3 (Xenopus laevis)
																							A_44_P322860	0.809014	Camkk1	calcium/calmodulin-dependent protein kinase kinase 1, alpha
																							A_44_P323106	0.548773	Abca1	ATP-binding cassette, sub-family A (ABC1), member 1
																							A_44_P323304	0.682932	Pygb	brain glycogen phosphorylase
																							A_44_P323430	0.660804	Nme7	non-metastatic cells 7, protein expressed in
																							A_44_P323591	0.717835	Sh2bp1	SH2 domain binding protein 1 (tetratricopeptide repeat containing)
																							A_44_P323879	1.20053	RGD1308233_predicted	similar to hypothetical protein FLJ14547 (predicted)
																							A_44_P325911	0.827404	Sirt4_predicted	sirtuin (silent mating type information regulation 2 homolog) 4 (S. cerevisiae) (predicted)
																							A_44_P326122	1.69232	RGD1308019_predicted	similar to hypothetical protein FLJ20245 (predicted)
																							A_44_P326183	1.76942	RGD1308706_predicted	similar to RIKEN cDNA 4921524J17 (predicted)
																							A_44_P327830	1.24677	Bysl	bystin-like
																							A_44_P328079	0.796933	Recc1	replication factor C 1
																							A_44_P328489	1.39037	RGD1307374_predicted	similar to hypothetical protein MGC36325 (predicted)
																							A_44_P328520	0.753982	RGD1308153_predicted	similar to RIKEN cDNA 2700085M18 (predicted)
																							A_44_P328806	0.648149	RGD1561785_predicted	similar to mKIAA1924 protein (predicted)
																							A_44_P328815	0.685472	Smarcal1_predicted	Swi/SNF related matrix associated, actin dependent regulator of chromatin, subfamily a-like 1 (predicted)
																							A_44_P329925	1.72972	Vps37b_predicted	vacuolar protein sorting 37B (yeast) (predicted)
																							A_44_P330109	0.801151	Hps1	Hermansky-Pudlak syndrome 1 homolog (human)
																							A_44_P330332	0.784543	Prkaca	protein kinase, cAMP-dependent, catalytic, alpha
																							A_44_P330584	0.809531	Lix1_predicted	limb expression 1 homolog (chicken) (predicted)
																							A_44_P330726	0.76363	Sfrs14_predicted	splicing factor, arginine/serine-rich 14 (predicted)
																							A_44_P330931	0.763223	Prpf4	PRP4 pre-mRNA processing factor 4 homolog (yeast)
																							A_44_P332041	1.23525	Arl1	ADP-ribosylation factor-like 1
																							A_44_P332444	0.791489	Pik3c3	phosphoinositide-3-kinase, class 3
																							A_44_P332817	0.793167	Cdc5l	cell division cycle 5-like (S. pombe)
																							A_44_P332834	0.63613	RGD1566336_predicted	similar to RIKEN cDNA 4933440J22 (predicted)
																							A_44_P332896	1.76407	Kctd14_predicted	potassium channel tetramerisation domain containing 14 (predicted)
																							A_44_P333165	0.780779	RGD1304869_predicted	similar to arginine N-methyltransferase p82 isoform (predicted)
																							A_44_P333168	0.752921	RGD1565149_predicted	similar to chromosome 16 open reading frame 7 (predicted)
																							A_44_P334218	1.82641	Lss	lanosterol synthase
																							A_44_P334904	0.687603	Mxi1	Max interacting protein 1
																							A_44_P334928	0.768628	Ubtf	upstream binding transcription factor, RNA polymerase I
																							A_44_P334953	0.648191	Fez1	fasciculation and elongation protein zeta 1 (zygin I)
																							A_44_P335452	0.79742	Scand1_predicted	SCAN domain-containing 1 (predicted)
																							A_44_P335603	1.32244	RGD1311424_predicted	similar to hypothetical protein FLJ38348 (predicted)
																							A_44_P335617	1.35563	Tardbp	TAR DNA binding protein
																							A_44_P335656	1.25367	RGD1565311_predicted	similar to RNA polymerase III subunit RPC2 (predicted)
																							A_44_P335703	0.722272	RGD1560717_predicted	similar to hypothetical protein DKFZp313N0621 (predicted)
																							A_44_P336075	0.580814	RGD1306100_predicted	similar to RRP22 (predicted)
																							A_44_P336489	1.29593	Txndc13	thioredoxin domain containing 13
																							A_44_P337057	0.761132	Necap2	NECAP endocytosis associated 2
																							A_44_P337473	0.832477	Dpysl5	dihydropyrimidinase-like 5
																							A_44_P337488	0.690136	Sh3bp1_predicted	SH3-domain binding protein 1 (predicted)
																							A_44_P337579	1.31618	RGD1308302	similar to RIKEN cDNA 1500003O22
																							A_44_P337699	0.809928	RGD1309007_predicted	similar to RIKEN cDNA 2610034E18 gene (predicted)
																							A_44_P338059	1.40584	RGD1562665_predicted	similar to 1500031N24Rik protein (predicted)
																							A_44_P338095	0.82701	Hibch	3-hydroxyisobutyryl-Coenzyme A hydrolase
																							A_44_P339571	1.32797	Btg3	B-cell translocation gene 3
																							A_44_P340375	0.816686	RGD1564209_predicted	similar to Acyl-CoA dehydrogenase family member 8, mitochondrial precursor (ACAD-8) (predicted)
																							A_44_P340498	0.80304	RGD1559720_predicted	RGD1559720 (predicted)
																							A_44_P341870	0.553851	Prkag2	protein kinase, AMP-activated, gamma 2 non-catalytic subunit
																							A_44_P342124	1.31768	Ube2d2	ubiquitin-conjugating enzyme E2D 2
																							A_44_P342245	1.37296	RGD1565602_predicted	similar to PLU1 (predicted)
																							A_44_P342314	0.786437	RGD1308373	similar to DKFZP566K1924 protein
																							A_44_P342412	1.40196	RGD1308317_predicted	similar to 1110065L07Rik protein (predicted)
																							A_44_P342792	0.717053	RGD1311334_predicted	similar to hypothetical protein (predicted)
																							A_44_P343303	0.780459	Ppt2	palmitoyl-protein thioesterase 2
																							A_44_P343694	0.767462	Hp1bp3	heterochromatin protein 1, binding protein 3
																							A_44_P343859	0.784966	Csf1	colony stimulating factor 1 (macrophage)
																							A_44_P344181	0.726221	Mtap6	microtubule-associated protein 6
																							A_44_P344346	1.32119	Arpc1b	actin related protein 2/3 complex, subunit 1B
																							A_44_P344391	0.808196	Bles03	basophilic leukemia expressed protein BLES03
																							A_44_P344679	0.778412	Abcc4	ATP-binding cassette, sub-family C (CFTR/MRP), member 4
																							A_44_P344816	2.06509	Smox_predicted	spermine oxidase (predicted)
																							A_44_P345032	0.695316	Herc1_predicted	hect (homologous to the E6-AP (UBE3A) carboxyl terminus) domain and RCC1 (CHC1)-like domain (RLD) 1 (predicted)
																							A_44_P345136	1.25078	Spag9_predicted	sperm associated antigen 9 (predicted)
																							A_44_P345298	0.7546	Cort	cortistatin
																							A_44_P346408	0.763972	Egfr	epidermal growth factor receptor
																							A_44_P346421	0.826721	Slc12a8	solute carrier family 12 (potassium/chloride transporters), member 8
																							A_44_P346730	1.30012	Vps54	vacuolar protein sorting 54 (yeast)
																							A_44_P346807	1.3161	Tsc22d3	TSC22 domain family 3
																							A_44_P346901	0.712344	Slc10a4	solute carrier family 10 (sodium/bile acid cotransporter family), member 4
																							A_44_P346938	0.727586	RGD1309313	similar to RIKEN cDNA 4930538D17
																							A_44_P347368	0.782749	Glb1_predicted	galactosidase, beta 1 (mapped)
																							A_44_P348825	1.86544	Arf2	ADP-ribosylation factor 2
																							A_44_P348922	1.21017	Cebpb	CCAAT/enhancer binding protein (C/EBP), beta
																							A_44_P349002	0.72644	E2f1	E2F transcription factor 1
																							A_44_P349050	1.47533	Minpp1	multiple inositol polyphosphate histidine phosphatase 1
																							A_44_P349309	0.800534	Grsf1	G-rich RNA sequence binding factor 1
																							A_44_P349475	1.42355	Cdh2	cadherin 2
																							A_44_P349844	1.44635	Tlk2_predicted	tousled-like kinase 2 (Arabidopsis) (predicted)
																							A_44_P351181	0.798701	Cml1	camello-like 1
																							A_44_P351576	0.776163	Gpatc1_predicted	G patch domain containing 1 (predicted)
																							A_44_P351795	0.830276	Nup188	nucleoporin 188
																							A_44_P352268	5.25716	Plk2	polo-like kinase 2 (Drosophila)
																							A_44_P352951	0.80472	RGD1309472	similar to DNA segment, Chr 11, ERATO Doi 18, expressed
																							A_44_P353515	1.45717	Pmp22	peripheral myelin protein 22
																							A_44_P354053	1.35473	Gdap2	ganglioside-induced differentiation-associated-protein 2
																							A_44_P354062	0.775282	Tram1l1_predicted	translocation associated membrane protein 1-like 1 (predicted)
																							A_44_P354150	0.57364	RGD1562262_predicted	similar to centrosomal Nek2-associated protein 1 (predicted)
																							A_44_P354444	0.750565	Bcs1l	BCS1-like (yeast)
																							A_44_P354573	1.48179	Tax1bp3	Tax1 (human T-cell leukemia virus type I) binding protein 3
																							A_44_P355628	1.45283	Ykt6	prenylated SNARE protein
																							A_44_P355758	1.2274	Ralb	v-ral simian leukemia viral oncogene homolog B
																							A_44_P355850	0.756938	Coro6	coronin, actin binding protein 6
																							A_44_P356551	0.70821	Jph3_predicted	junctophilin 3 (predicted)
																							A_44_P357089	0.774378	Fbxl20	F-box and leucine-rich repeat protein 20
																							A_44_P358664	1.26164	Stim2_predicted	stromal interaction molecule 2 (predicted)
																							A_44_P359190	1.49488	Gabpa_predicted	GA repeat binding protein, alpha (predicted)
																							A_44_P360219	1.57623	Stk10	serine/threonine kinase 10
																							A_44_P360772	0.833226	Tagln	transgelin
																							A_44_P360795	1.27166	Picalm	phosphatidylinositol binding clathrin assembly protein
																							A_44_P361283	0.791606	Fam51a1	family with sequence similarity 51, member A1 homolog (human)
																							A_44_P361465	0.700938	RGD1564322_predicted	similar to shippo 1 (predicted)
																							A_44_P362541	0.702313	Scoc	short coiled-coil protein
																							A_44_P362954	0.763957	Cat	catalase
																							A_44_P362981	1.22662	Fabp5	fatty acid binding protein 5, epidermal
																							A_44_P363229	1.36396	Gprk5	G protein-coupled receptor kinase 5
																							A_44_P363471	0.795507	Chmp7_predicted	CHMP family, member 7 (predicted)
																							A_44_P363607	1.31077	Zswim4_predicted	zinc finger, SWIM domain containing 4 (predicted)
																							A_44_P363691	1.20583	Ankra2	ankyrin repeat, family A (RFXANK-like), 2
																							A_44_P363789	1.25872	Slc36a4_predicted	solute carrier family 36 (proton/amino acid symporter), member 4 (predicted)
																							A_44_P364620	1.81372	Bhlhb2	basic helix-loop-helix domain containing, class B2
																							A_44_P365240	1.40108	Ptpn2	protein tyrosine phosphatase, non-receptor type 2
																							A_44_P365269	0.809928	Jph4	junctophilin 4
																							A_44_P365358	1.26398	Tusc3	tumor suppressor candidate 3
																							A_44_P365531	0.788328	Hsd17b4	hydroxysteroid (17-beta) dehydrogenase 4
																							A_44_P365703	0.708885	Nipsnap1	4-nitrophenylphosphatase domain and non-neuronal SNAP25-like protein homolog 1 (C. elegans)
																							A_44_P365882	1.42267	RGD1308697	similar to hypothetical protein FLJ10579
																							A_44_P367486	0.827466	Lig1	ligase I, DNA, ATP-dependent
																							A_44_P367726	0.75399	Hbld2	HESB like domain containing 2
																							A_44_P367798	0.8082	Ipmk	inositol polyphosphate multikinase
																							A_44_P368208	1.33441	Cul4b_predicted	cullin 4B (predicted)
																							A_44_P369701	0.776615	Ei24	etoposide induced 2.4 mRNA
																							A_44_P369760	0.736716	Igbp1	immunoglobulin (CD79A) binding protein 1
																							A_44_P370199	0.752849	A4galt	alpha 1,4-galactosyltransferase
																							A_44_P370255	1.53401	Pgam5	phosphoglycerate mutase family member 5
																							A_44_P370299	0.779986	RGD1564463_predicted	similar to Mdes protein (predicted)
																							A_44_P370328	1.22911	Ric8a	resistance to inhibitors of cholinesterase 8 homolog A (C. elegans)
																							A_44_P370385	0.829011	Dnajc15_predicted	DnaJ (Hsp40) homolog, subfamily C, member 15 (predicted)
																							A_44_P370502	0.785432	Slc25a12_predicted	solute carrier family 25 (mitochondrial carrier, Aralar), member 12 (predicted)
																							A_44_P370645	1.27694	Sec61b_predicted	Sec61 beta subunit (predicted)
																							A_44_P372215	0.731042	Tmem110	transmembrane protein 110
																							A_44_P372439	1.26513	Ppp3ca	protein phosphatase 3, catalytic subunit, alpha isoform
																							A_44_P372674	1.28302	Prkrir_predicted	protein-kinase, interferon-inducible double stranded RNA dependent inhibitor, repressor of (P58 repressor) (predicted)
																							A_44_P372874	0.555478	Klhl23_predicted	kelch-like 23 (Drosophila) (predicted)
																							A_44_P374708	1.28692	Cry1	cryptochrome 1 (photolyase-like)
																							A_44_P374837	1.42287	Ppm1b	protein phosphatase 1B, magnesium dependent, beta isoform
																							A_44_P374860	0.765663	Flot2	flotillin 2
																							A_44_P375252	0.796158	Ehmt1_predicted	euchromatic histone methyltransferase 1 (predicted)
																							A_44_P375428	1.20599	Tex10_predicted	testis expressed gene 10 (predicted)
																							A_44_P375665	1.42349	Stxbp5l_predicted	syntaxin binding protein 5-like (predicted)
																							A_44_P376112	1.24883	Cox6a2	cytochrome c oxidase, subunit VIa, polypeptide 2
																							A_44_P376505	0.73619	RGD1308143	similar to D330021B20 protein
																							A_44_P376624	1.3408	RGD1565589_predicted	similar to myocardial ischemic preconditioning upregulated protein 2 (predicted)
																							A_44_P376862	0.716501	Cldn3	claudin 3
																							A_44_P377156	0.81598	Cntnap1	contactin associated protein 1
																							A_44_P377245	1.28283	Miz1	Msx-interacting-zinc finger
																							A_44_P378631	0.749681	Decr2	2-4-dienoyl-Coenzyme A reductase 2, peroxisomal
																							A_44_P379513	0.759572	Slc25a15	solute carrier family 25 (mitochondrial carrier; ornithine transporter) member 15
																							A_44_P379891	1.60701	Pspc1	paraspeckle protein 1
																							A_44_P379991	1.46931	RGD1564400_predicted	similar to Eukaryotic translation initiation factor 5 (eIF-5) (predicted)
																							A_44_P380300	0.703133	Nfkbil2_predicted	nuclear factor of kappa light polypeptide gene enhancer in B-cells inhibitor-like 2 (predicted)
																							A_44_P380384	0.752431	Dscr6_predicted	Down syndrome critical region homolog 6 (human) (predicted)
																							A_44_P381069	0.604514	Glul	glutamate-ammonia ligase (glutamine synthase)
																							A_44_P381917	2.01194	Sphk1	sphingosine kinase 1
																							A_44_P382161	0.80638	Myst1	MYST histone acetyltransferase 1
																							A_44_P382194	0.719126	Pbxip1	pre-B-cell leukemia transcription factor interacting protein 1
																							A_44_P382226	1.23382	Sox4_predicted	SRY-box containing gene 4 (predicted)
																							A_44_P382279	1.70196	Socs6_predicted	suppressor of cytokine signaling 6 (predicted)
																							A_44_P382765	0.816683	Apba3	amyloid beta (A4) precursor protein-binding, family A, member 3
																							A_44_P382878	0.815477	Cutl2_predicted	cut-like 2 (Drosophila) (predicted)
																							A_44_P383310	1.28695	Gata3	GATA binding protein 3
																							A_44_P383555	0.730631	Asb16	ankyrin repeat and SOCS box-containing 16
																							A_44_P383825	1.24107	Calu	calumenin
																							A_44_P383889	1.20953	Ubb	polyubiquitin
																							A_44_P384223	1.29648	Arf4	ADP-ribosylation factor 4
																							A_44_P384273	1.23082	Kcnk12	potassium channel, subfamily K, member 12
																							A_44_P384483	0.775997	RGD1564325_predicted	similar to ribosomal protein S24 (predicted)
																							A_44_P384677	0.789039	RGD1563384_predicted	similar to NOGO-interacting mitochondrial protein (predicted)
																							A_44_P386375	1.26121	Mapk1	mitogen activated protein kinase 1
																							A_44_P386383	2.26803	Scn9a	sodium channel, voltage-gated, type IX, alpha
																							A_44_P387429	0.447898	Hrh3	histamine receptor H3
																							A_44_P388072	1.26349	RGD1311909_predicted	hypothetical LOC312654 (predicted)
																							A_44_P388720	0.786232	Fstl3	follistatin-like 3
																							A_44_P389053	1.40516	Synj2bp	synaptojanin 2 binding protein
																							A_44_P389448	0.831209	RGD1560334_predicted	similar to Myosin light chain 1 slow a (predicted)
																							A_44_P389544	1.47642	Txndc1	thioredoxin domain containing 1
																							A_44_P389642	0.715432	Nagpa_predicted	N-acetylglucosamine-1-phosphodiester alpha-N-acetylglucosaminidase (predicted)
																							A_44_P390086	1.21465	Rab2	RAB2, member RAS oncogene family
																							A_44_P390495	2.13888	Gch	GTP cyclohydrolase 1
																							A_44_P391599	0.788488	Tbc1d7_predicted	TBC1 domain family, member 7 (predicted)
																							A_44_P391784	0.796257	RGD1563524_predicted	similar to 60 kDa heat shock protein, mitochondrial precursor (Hsp60) (predicted)
																							A_44_P393282	0.832155	40057	septin 9
																							A_44_P393422	1.29713	Leprotl1	leptin receptor overlapping transcript-like 1
																							A_44_P393605	1.36834	Taf9l	TAF9-like RNA polymerase II, TATA box binding protein (TBP)-associated factor, 31kDa
																							A_44_P393822	0.766144	RGD1311487	similar to TNF intracellular domain-interacting protein
																							A_44_P394011	1.52825	Hrpap20	hormone-regulated proliferation associated protein 20
																							A_44_P395374	1.26394	Serpini1	serine (or cysteine) peptidase inhibitor, clade I, member 1
																							A_44_P395522	0.785708	Camk1g	calcium/calmodulin-dependent protein kinase I gamma
																							A_44_P395538	0.601544	Rabep2	rabaptin, RAB GTPase binding effector protein 2
																							A_44_P395572	0.736881	Nr1d2	nuclear receptor subfamily 1, group D, member 2
																							A_44_P395821	0.827981	Gbl	G protein beta subunit-like
																							A_44_P395977	1.75892	Ndnl2	necdin-like 2
																							A_44_P396165	0.800292	RGD1306215_predicted	similar to hypothetical protein MGC36831 (predicted)
																							A_44_P396198	1.34229	Cugbp1	CUG triplet repeat, RNA binding protein 1
																							A_44_P396266	0.693084	RGD1304751	similar to RIKEN cDNA 1700034M03 gene
																							A_44_P396422	1.3706	RGD1563325_predicted	similar to hypothetical protein MGC17943 (predicted)
																							A_44_P397441	1.4887	RGD1560994_predicted	similar to suppressor of initiator codon mutations, related sequence 1 (predicted)
																							A_44_P397851	1.28794	Lyst	lysosomal trafficking regulator
																							A_44_P398176	0.755592	Ivd	isovaleryl coenzyme A dehydrogenase
																							A_44_P398376	0.704083	Nudt18	nudix (nucleoside diphosphate linked moiety X)-type motif 18
																							A_44_P398592	0.827938	Loh12cr1_predicted	loss of heterozygosity, 12, chromosomal region 1 homolog (human) (predicted)
																							A_44_P398691	0.824403	Atp13a2_predicted	ATPase type 13A2 (predicted)
																							A_44_P398742	0.792371	Aph1b	anterior pharynx defective 1b homolog (C. elegans)
																							A_44_P398864	0.751619	Cog1_predicted	component of oligomeric golgi complex 1 (predicted)
																							A_44_P399249	1.2664	Tgm1	transglutaminase 1
																							A_44_P400195	0.763654	Atp5c1	ATP synthase, H+ transporting, mitochondrial F1 complex, gamma polypeptide 1
																							A_44_P400494	3.89253	Krt1-18	keratin complex 1, acidic, gene 18
																							A_44_P400922	0.803988	Rad52_predicted	RAD52 homolog (S. cerevisiae) (predicted)
																							A_44_P401083	0.831597	Abhd14b	abhydrolase domain containing 14b
																							A_44_P401511	1.39458	Exoc6	exocyst complex component 6
																							A_44_P401536	4.78136	Lnk	linker of T-cell receptor pathways
																							A_44_P402353	1.2055	RGD1561942_predicted	similar to mutated in bladder cancer 1 (predicted)
																							A_44_P402375	2.02316	Por	P450 (cytochrome) oxidoreductase
																							A_44_P402645	0.583885	Ihpk1	inositol hexaphosphate kinase 1
																							A_44_P403316	0.680329	RGD1308616_predicted	similar to KIAA0467 protein (predicted)
																							A_44_P403621	1.20341	Sgkl	serum/glucocorticoid regulated kinase-like
																							A_44_P403866	0.821324	Gata2	GATA binding protein 2
																							A_44_P404198	0.821661	Mapk3	mitogen activated protein kinase 3
																							A_44_P404836	0.683761	Cp	ceruloplasmin
																							A_44_P405071	1.95728	Cdk6	cyclin-dependent kinase 6
																							A_44_P405139	0.664717	Arhgef11	Rho guanine nucleotide exchange factor (GEF) 11
																							A_44_P405232	0.594313	Tmem119_predicted	transmembrane protein 119 homolog (predicted)
																							A_44_P405581	1.25135	Upf3b_predicted	UPF3 regulator of nonsense transcripts homolog B (yeast) (predicted)
																							A_44_P405821	0.628466	Pde6d_predicted	phosphodiesterase 6D, cGMP-specific, rod, delta (predicted)
																							A_44_P406195	0.773167	RGD1306108	similar to cDNA sequence BC016188
																							A_44_P406474	0.796502	Prkcz	protein kinase C, zeta
																							A_44_P406805	0.783299	Rfc3	replication factor C (activator 1) 3
																							A_44_P406985	0.819911	Vrk3	vaccinia related kinase 3
																							A_44_P407543	1.30051	RGD1306932	similar to CG9117-PA
																							A_44_P408139	0.778974	RGD1559861_predicted	similar to novel protein (predicted)
																							A_44_P409339	1.22805	Ctnnb1	catenin (cadherin associated protein), beta 1
																							A_44_P409518	0.743872	Gmpr	guanosine monophosphate reductase
																							A_44_P409866	0.70884	Hbp1	high mobility group box transcription factor 1
																							A_44_P409977	1.23187	Wee1	wee 1 homolog (S. pombe)
																							A_44_P410033	1.279	Wdr41_predicted	WD repeat domain 41 (predicted)
																							A_44_P410378	0.759213	RGD1310769_predicted	similar to HSPC288 (predicted)
																							A_44_P410393	0.774502	Polrmt_predicted	polymerase (RNA) mitochondrial (DNA directed) (predicted)
																							A_44_P410529	0.725453	Arf4l_predicted	ADP-ribosylation factor 4-like (predicted)
																							A_44_P411505	0.544283	Ccnd1	cyclin D1
																							A_44_P411796	0.722969	RGD1309482	similar to chromosome 10 open reading frame 4; similar to putative acid phosphatase F26C11.1
																							A_44_P412098	0.829757	Thop1	thimet oligopeptidase 1
																							A_44_P412121	1.66938	Zfp335	zinc finger protein 335
																							A_44_P412147	1.66926	Omp	olfactory marker protein
																							A_44_P412170	1.21363	P4ha1	procollagen-proline, 2-oxoglutarate 4-dioxygenase (proline 4-hydroxylase), alpha 1 polypeptide
																							A_44_P412427	0.771727	RGD1311475_predicted	similar to FLJ00354 protein (predicted)
																							A_44_P412647	0.560341	RGD1311055_predicted	similar to HSPC037 protein (predicted)
																							A_44_P412805	0.705149	RGD1304567	similar to RIKEN cDNA A430005L14
																							A_44_P413112	0.770023	Usf2	upstream transcription factor 2
																							A_44_P414066	0.595578	Ldhb	lactate dehydrogenase B
																							A_44_P414170	0.808692	Gpi	glucose phosphate isomerase
																							A_44_P414282	1.33625	Abi1	abl-interactor 1
																							A_44_P414311	1.2761	St6gal1	beta galactoside alpha 2,6 sialyltransferase 1
																							A_44_P414615	0.826142	Daxx	Fas death domain-associated protein
																							A_44_P414789	1.23109	RGD1565370_predicted	similar to ribosomal protein L21 (predicted)
																							A_44_P414879	0.703052	Ndor1_predicted	NADPH dependent diflavin oxidoreductase 1 (predicted)
																							A_44_P414919	1.43365	RGD1560819_predicted	similar to chondroitin sulfate synthase 3 (predicted)
																							A_44_P414996	1.33681	Gfpt1	glutamine fructose-6-phosphate transaminase 1
																							A_44_P415177	0.77998	Xrn1_predicted	5'-3' exoribonuclease 1 (predicted)
																							A_44_P415199	0.653361	Tubgcp6_predicted	tubulin, gamma complex associated protein 6 (predicted)
																							A_44_P415256	0.801263	RGD1559753_predicted	RGD1559753 (predicted)
																							A_44_P415412	0.783135	Farslb	phenylalanine-tRNA synthetase-like, beta subunit
																							A_44_P416562	0.671014	Zar1	zygote arrest 1
																							A_44_P416641	1.33205	Ywhaz	tyrosine 3-monooxygenase/tryptophan 5-monooxygenase activation protein, zeta polypeptide
																							A_44_P416761	1.5823	Lmna	lamin A
																							A_44_P417470	0.777509	RGD1560364_predicted	similar to vacuolar protein sorting 13C protein (predicted)
																							A_44_P419600	0.80318	RGD1309263_predicted	similar to hypothetical protein PRO1580 (predicted)
																							A_44_P419898	0.722018	Cldn9	claudin 9
																							A_44_P422237	0.734343	RGD1307682	similar to hypothetical protein FLJ21827
																							A_44_P422696	1.36156	Scarb1	scavenger receptor class B, member 1
																							A_44_P423613	1.58482	Ehd4	EH-domain containing 4
																							A_44_P423662	1.51882	Sh3bp5	SH3-domain binding protein 5 (BTK-associated)
																							A_44_P423813	0.822598	Dfna5h	deafness, autosomal dominant 5 homolog (human)
																							A_44_P423880	0.673751	Rfc2	replication factor C (activator 1) 2
																							A_44_P424347	1.22306	RGD1559496_predicted	similar to hypothetical protein (predicted)
																							A_44_P424379	0.81439	Usp39_predicted	ubiquitin specific protease 39 (predicted)
																							A_44_P426107	4.21756	Akr1b8	aldo-keto reductase family 1, member B8
																							A_44_P426345	0.79781	Hsd11b1	hydroxysteroid 11-beta dehydrogenase 1
																							A_44_P426524	0.544407	Creg_predicted	cellular repressor of E1A-stimulated genes (predicted)
																							A_44_P426734	1.22283	Polr2d_predicted	polymerase (RNA) II (DNA directed) polypeptide D (predicted)
																							A_44_P426936	0.789038	RGD1307704_predicted	similar to RIKEN cDNA 2410016O06 (predicted)
																							A_44_P427695	0.786031	Tor3a	torsin family 3, member A
																							A_44_P428068	1.22511	Rp9h_predicted	retinitis pigmentosa 9 homolog (human) (predicted)
																							A_44_P428507	0.702461	Slc35b2	solute carrier family 35, member B2
																							A_44_P428997	1.40469	RGD1311970_predicted	similar to RIKEN cDNA 3110050N22 (predicted)
																							A_44_P429006	0.519424	Gdf1_predicted	growth differentiation factor 1 (predicted)
																							A_44_P429321	1.48131	RGD1307315	LOC362793
																							A_44_P429440	1.24938	Tmem11_predicted	transmembrane protein 11 (predicted)
																							A_44_P429455	1.50635	Lama5	laminin, alpha 5
																							A_44_P429755	1.96433	Lin7c	lin-7 homolog C (C. elegans)
																							A_44_P429781	0.778882	Mak10	MAK10 homolog, amino-acid N-acetyltransferase subunit, (S. cerevisiae)
																							A_44_P430581	0.827017	RGD1309025_predicted	similar to hypothetical protein FLJ20003 (predicted)
																							A_44_P430630	1.56076	Zfp216_predicted	zinc finger protein 216 (predicted)
																							A_44_P430982	0.805395	Gng4	guanine nucleotide binding protein (G protein), gamma 4 subunit
																							A_44_P431150	0.767171	Pole	polymerase (DNA directed), epsilon (mapped)
																							A_44_P431203	1.51661	Nrip3_predicted	nuclear receptor interacting protein 3 (predicted)
																							A_44_P431236	1.20137	RGD1310481_predicted	similar to RIKEN cDNA 2810021O14 (predicted)
																							A_44_P431629	1.50243	Bnip2_predicted	BCL2/adenovirus E1B 19kDa-interacting protein 1, NIP2 (predicted)
																							A_44_P432432	1.34586	Plat	plasminogen activator, tissue
																							A_44_P432452	1.52519	Akr1b4	aldo-keto reductase family 1, member B4 (aldose reductase)
																							A_44_P433068	1.27694	Fam3c	family with sequence similarity 3, member C
																							A_44_P433349	0.755876	Cdk5rap2	CDK5 regulatory subunit associated protein 2
																							A_44_P433621	1.33983	RGD1309120	similar to RIKEN cDNA 2510006C20
																							A_44_P433721	0.832754	Amt	aminomethyltransferase (glycine cleavage system protein T)
																							A_44_P433739	0.722357	Wdr34	WD repeat domain 34
																							A_44_P433803	1.38639	RGD1311037	similar to chromosome 20 open reading frame 155
																							A_44_P434088	0.808182	RGD1309561_predicted	similar to hypothetical protein FLJ31951 (predicted)
																							A_44_P434844	1.30476	Rqcd1	rcd1 (required for cell differentiation) homolog 1 (S. pombe)
																							A_44_P435016	0.754168	Nudt2	nudix (nucleoside diphosphate linked moiety X)-type motif 2
																							A_44_P435604	1.20847	Atp1b1	ATPase, Na+/K+ transporting, beta 1 polypeptide
																							A_44_P435739	1.75772	Hes1	hairy and enhancer of split 1 (Drosophila)
																							A_44_P436244	0.706738	Rttn_predicted	rotatin (predicted)
																							A_44_P436280	0.778871	Pltp_predicted	phospholipid transfer protein (predicted)
																							A_44_P436597	0.816201	RGD1306284	similar to RIKEN cDNA 1110005A03
																							A_44_P436873	0.750015	Ogdhl_predicted	oxoglutarate dehydrogenase-like (predicted)
																							A_44_P437327	1.40102	Sesn3_predicted	sestrin 3 (predicted)
																							A_44_P437594	1.30818	RGD1307449	similar to RIKEN cDNA 4930429M06Rik
																							A_44_P438150	0.746376	Dag1	dystroglycan 1
																							A_44_P438269	1.77094	Azin1	antizyme inhibitor 1
																							A_44_P438822	1.25076	Spats2_predicted	spermatogenesis associated, serine-rich 2 (predicted)
																							A_44_P438868	0.762743	RGD1305846_predicted	similar to hypothetical protein A730008H23 (predicted)
																							A_44_P438894	1.22667	Klhl11_predicted	kelch-like 11 (Drosophila) (predicted)
																							A_44_P440558	0.709603	Wfs1	Wolfram syndrome 1 homolog (human)
																							A_44_P440988	1.34624	Nt5dc1_predicted	5'-nucleotidase domain containing 1 (predicted)
																							A_44_P441434	1.62845	Cav2	caveolin 2
																							A_44_P443101	0.65775	Cln5_predicted	ceroid-lipofuscinosis, neuronal 5 (predicted)
																							A_44_P443228	0.779093	Fech_predicted	ferrochelatase (predicted)
																							A_44_P443349	1.39415	RGD1306195	similar to RAN protein
																							A_44_P443479	0.722285	Mns1	meiosis-specific nuclear structural protein 1
																							A_44_P443524	0.591885	RGD1562074_predicted	similar to expressed sequence AW125688 (predicted)
																							A_44_P443584	1.36934	Ccdc43	coiled-coil domain containing 43
																							A_44_P444801	0.830136	Pon2	paraoxonase 2
																							A_44_P445031	1.68283	Fbxo32	F-box only protein 32
																							A_44_P445476	1.25618	RGD1564130_predicted	similar to TBP-associated factor 172 (TAF-172) (TAF(II)170) (predicted)
																							A_44_P445737	1.42249	Ube2j1_predicted	ubiquitin-conjugating enzyme E2, J1 (predicted)
																							A_44_P445972	1.29822	Thrap1_predicted	thyroid hormone receptor associated protein 1 (predicted)
																							A_44_P447869	0.808234	RGD1306118_predicted	similar to hypothetical protein FLJ31846 (predicted)
																							A_44_P448002	0.7535	RGD1308684_predicted	similar to hypothetical protein LOC92922 (predicted)
																							A_44_P448068	0.817361	RGD1304910_predicted	similar to hypothetical protein C130032F08 (predicted)
																							A_44_P448245	0.721537	Ppp2r3a	protein phosphatase 2 (formerly 2A), regulatory subunit B'', alpha
																							A_44_P449551	1.36402	Slc35e4	solute carrier family 35, member E4
																							A_44_P450128	0.832807	Cherp_predicted	calcium homeostasis endoplasmic reticulum protein (predicted)
																							A_44_P450518	0.722079	RGD1563195_predicted	similar to Ran-interacting protein MOG1 (predicted)
																							A_44_P450562	1.28604	RGD1310043_predicted	similar to Hypothetical protein A630084C13 (predicted)
																							A_44_P450737	1.22058	Srpx	sushi-repeat-containing protein
																							A_44_P450758	1.52344	Qtrt1	queuine tRNA-ribosyltransferase 1
																							A_44_P451071	1.76639	Prkcd	protein kinase C, delta
																							A_44_P451392	0.772168	Fbxo33_predicted	F-box only protein 33 (predicted)
																							A_44_P451916	0.799984	Tap1	transporter 1, ATP-binding cassette, sub-family B (MDR/TAP)
																							A_44_P452024	1.40756	Bzw1	basic leucine zipper and W2 domains 1
																							A_44_P452245	4.42116	Serpine1	serine (or cysteine) peptidase inhibitor, clade E, member 1
																							A_44_P452466	0.776313	Cab39l	calcium binding protein 39-like
																							A_44_P452797	0.626664	RGD1309534	similar to RIKEN cDNA 4931406C07
																							A_44_P453297	1.20478	Actr10	ARP10 actin-related protein 10 homolog (S. cerevisiae)
																							A_44_P453543	1.30251	RGD1308127	similar to 2700078E11Rik protein
																							A_44_P454177	0.809736	Rab40c	Rab40c, member RAS oncogene family
																							A_44_P454277	1.48229	Ikbkg	inhibitor of kappaB kinase gamma
																							A_44_P454420	2.51201	RT1-S3	RT1 class Ib, locus S3
																							A_44_P454646	0.683772	RGD1308581_predicted	similar to RIKEN cDNA 2900024C23 (predicted)
																							A_44_P455091	1.20583	RGD1308076	similar to RIKEN cDNA D030060M11
																							A_44_P456599	0.533828	Zdhhc23	zinc finger, DHHC domain containing 23
																							A_44_P456738	1.70209	Txnrd1	thioredoxin reductase 1
																							A_44_P456968	0.633797	St5_predicted	suppression of tumorigenicity 5 (predicted)
																							A_44_P457008	0.819303	RGD1560600_predicted	similar to small unique nuclear receptor co-repressor (predicted)
																							A_44_P457218	0.821325	Ddx28_predicted	DEAD (Asp-Glu-Ala-Asp) box polypeptide 28 (predicted)
																							A_44_P457246	1.73605	RGD1560732_predicted	similar to LIM and senescent cell antigen-like domains 1 (predicted)
																							A_44_P457548	0.802963	Parp9_predicted	poly (ADP-ribose) polymerase family, member 9 (predicted)
																							A_44_P459851	1.45173	Dscr3_predicted	Down syndrome critical region gene 3 (predicted)
																							A_44_P459918	0.80265	Dnaja4	DnaJ (Hsp40) homolog, subfamily A, member 4
																							A_44_P460797	0.721981	Itgae	integrin, alpha E, epithelial-associated
																							A_44_P461187	1.44201	St3gal4	ST3 beta-galactoside alpha-2,3-sialyltransferase 4
																							A_44_P461451	0.734008	Limk2	LIM motif-containing protein kinase 2
																							A_44_P461794	1.24377	RGD1311501_predicted	similar to chromosome 9 open reading frame 7 (predicted)
																							A_44_P461944	1.28652	Morf4l2	mortality factor 4 like 2
																							A_44_P462132	1.39388	Map2k4	mitogen activated protein kinase kinase 4
																							A_44_P462661	1.9305	Il1rn	interleukin 1 receptor antagonist
																							A_44_P463659	1.40922	Cmtm6	CKLF-like MARVEL transmembrane domain containing 6
																							A_44_P463973	0.706013	Sephs2	selenophosphate synthetase 2
																							A_44_P464196	1.45114	Cd97	CD97 antigen
																							A_44_P464466	3.83335	RGD1304808_predicted	similar to hypothetical protein FLJ20309 (predicted)
																							A_44_P465880	0.61615	RGD735194	similar to RIKEN cDNA 1110031B06
																							A_44_P466331	1.39696	Snx15	sorting nexin 15
																							A_44_P466523	0.769821	Galk2	similar to N-acetylgalactosamine kinase (GalNAc kinase) (Galactokinase 2)
																							A_44_P466727	0.596533	Adck1_predicted	aarF domain containing kinase 1 (predicted)
																							A_44_P467057	1.2313	RGD1307688	similar to RIKEN cDNA 5830446M03
																							A_44_P467202	0.547719	Pcdh8	protocadherin 8
																							A_44_P468123	1.26322	Csnk1g2	casein kinase 1, gamma 2
																							A_44_P468141	6.16766	Plaur	plasminogen activator, urokinase receptor
																							A_44_P468153	1.2259	Thrb	thyroid hormone receptor beta
																							A_44_P468193	0.711369	Mxd3	Max dimerization protein 3
																							A_44_P468365	1.29433	Gnb1	guanine nucleotide binding protein, beta 1
																							A_44_P468737	1.40216	Rnf125_predicted	ring finger protein 125 (predicted)
																							A_44_P468956	2.08809	Daam1_predicted	dishevelled associated activator of morphogenesis 1 (predicted)
																							A_44_P469057	1.23966	RGD1561527_predicted	similar to ubiquitin-conjugating enzyme E2N (homologous to yeast UBC13) (predicted)
																							A_44_P469113	1.65694	Slfn2_predicted	schlafen 2 (predicted)
																							A_44_P469394	0.576958	Amph1	amphiphysin 1
																							A_44_P470808	1.63103	Nab1	Ngfi-A binding protein 1
																							A_44_P470845	1.20468	Prpf31_predicted	PRP31 pre-mRNA processing factor 31 homolog (yeast) (predicted)
																							A_44_P470980	0.422947	RGD1306227	similar to 4833420G17Rik protein
																							A_44_P471104	0.773041	Vps18_predicted	vacuolar protein sorting 18 (yeast) (predicted)
																							A_44_P471141	0.775248	Galnt2_predicted	UDP-N-acetyl-alpha-D-galactosamine:polypeptide N-acetylgalactosaminyltransferase 2 (predicted)
																							A_44_P471691	2.72478	Vcl_predicted	vinculin (predicted)
																							A_44_P471757	0.722243	Tcerg1_predicted	transcription elongation regulator 1 (CA150) (predicted)
																							A_44_P472461	0.708565	RGD1565557_predicted	similar to RIKEN cDNA 2010301N04 (predicted)
																							A_44_P472500	0.812083	Glud1	glutamate dehydrogenase 1
																							A_44_P472661	1.75959	Klf2_predicted	Kruppel-like factor 2 (lung) (predicted)
																							A_44_P472994	1.46575	Anxa5	annexin A5
																							A_44_P473314	0.82945	RGD1309522	similar to hypothetical protein FLJ22624
																							A_44_P473515	1.25945	Praf1_predicted	polymerase (RNA) I associated factor 1 (predicted)
																							A_44_P473622	1.31151	RGD1565985_predicted	similar to mKIAA0227 protein (predicted)
																							A_44_P473731	0.794849	Abr_predicted	active BCR-related gene (predicted)
																							A_44_P474165	0.783541	Nr1h2	nuclear receptor subfamily 1, group H, member 2
																							A_44_P475661	0.790048	RGD1308014_predicted	similar to DKFZP434B168 protein (predicted)
																							A_44_P475840	0.808261	Med19_predicted	mediator of RNA polymerase II transcription, subunit 19 homolog (yeast) (predicted)
																							A_44_P475921	0.797859	RGD1561779_predicted	similar to hypothetical protein FLJ14397 (predicted)
																							A_44_P475958	0.681569	Armcx6	armadillo repeat containing, X-linked 6
																							A_44_P477268	0.806543	Rnf187_predicted	ring finger protein 187 (predicted)
																							A_44_P477376	0.826328	Nr3c1	nuclear receptor subfamily 3, group C, member 1
																							A_44_P477406	0.735432	Slc2a4	solute carrier family 2 (facilitated glucose transporter), member 4
																							A_44_P477571	0.639253	Sdccag8	serologically defined colon cancer antigen 8
																							A_44_P477889	1.69848	Nefl	neurofilament, light polypeptide
																							A_44_P477903	0.704721	Apbb3	amyloid beta (A4) precursor protein-binding, family B, member 3
																							A_44_P477905	1.21648	Psmb4	proteasome (prosome, macropain) subunit, beta type 4
																							A_44_P477971	0.761593	RGD1560258_predicted	similar to RIKEN cDNA 4930579G22 (predicted)
																							A_44_P478114	0.649259	Cdca2	cell division cycle associated 2
																							A_44_P478284	0.733912	RGD1310008	similar to RIKEN cDNA 2810427I04; DNA segment, Chr 8, ERATO Doi 590, expressed
																							A_44_P478298	0.832328	Centg3_predicted	centaurin, gamma 3 (predicted)
																							A_44_P478319	1.46785	RGD1565451_predicted	similar to ring finger protein 127 (predicted)
																							A_44_P478570	0.669327	Gcn5l2_predicted	GCN5 general control of amino acid synthesis-like 2 (yeast) (predicted)
																							A_44_P480234	0.79868	RGD621352	similar to RIKEN cDNA 1500031L02
																							A_44_P480240	1.23155	Rnf4	ring finger protein 4
																							A_44_P480285	0.82258	Kif2c	kinesin family member 2C
																							A_44_P480424	0.659517	Tigd3_predicted	tigger transposable element derived 3 (predicted)
																							A_44_P480623	1.29189	RGD1563839_predicted	similar to hypothetical protein FLJ13149 (predicted)
																							A_44_P480771	1.44926	Hivep3_predicted	human immunodeficiency virus type I enhancer binding protein 3 (predicted)
																							A_44_P480916	0.791772	RGD1310862_predicted	similar to adult retina protein (predicted)
																							A_44_P481317	1.37969	Cdk7	cyclin-dependent kinase 7 (homolog of Xenopus MO15 cdk-activating kinase)
																							A_44_P481525	1.53004	Eif5	eukaryotic translation initiation factor 5
																							A_44_P482346	1.26117	Ptk2b	protein tyrosine kinase 2 beta
																							A_44_P482595	1.29927	F11r	F11 receptor
																							A_44_P482785	0.659183	Znf511_predicted	zinc finger protein 511 (predicted)
																							A_44_P482796	1.54368	RGD1305469_predicted	similar to RIKEN cDNA 9030221M09 gene (predicted)
																							A_44_P482880	0.748708	Iqgap3_predicted	IQ motif containing GTPase activating protein 3 (predicted)
																							A_44_P482953	0.721792	RGD1562529_predicted	similar to hypothetical protein FLJ21439 (predicted)
																							A_44_P483163	0.822227	RGD1565082_predicted	similar to Protein C14orf102 homolog (predicted)
																							A_44_P483212	1.75757	RGD1307697_predicted	similar to 0910001A06Rik protein (predicted)
																							A_44_P483290	1.47552	RGD1561440_predicted	similar to nemo like kinase (predicted)
																							A_44_P484902	1.26554	Pitpna	phosphatidylinositol transfer protein, alpha
																							A_44_P485747	1.32328	RGD1310783	similar to CCR4
																							A_44_P486607	0.688841	Snx5_predicted	sorting nexin 5 (predicted)
																							A_44_P486760	1.20381	Ubxd2	UBX domain containing 2
																							A_44_P486829	1.41365	Mtf2	metal response element binding transcription factor 2
																							A_44_P486972	1.34681	Epor	erythropoietin receptor
																							A_44_P487157	1.74594	Rab6a	RAB6A, member RAS oncogene family
																							A_44_P487240	1.48407	Hmgcs1	3-hydroxy-3-methylglutaryl-Coenzyme A synthase 1
																							A_44_P487249	0.739413	Mif	macrophage migration inhibitory factor
																							A_44_P487355	1.40703	Zfp281	zinc finger protein 281
																							A_44_P487394	0.788418	Cln3	ceroid lipofuscinosis, neuronal 3, juvenile (Batten, Spielmeyer-Vogt disease)
																							A_44_P487788	0.706604	RGD1305627_predicted	hypothetical LOC314467 (predicted)
																							A_44_P487876	0.759473	Rnf167	ring finger protein 167
																							A_44_P488185	0.759725	Ascc3_predicted	activating signal cointegrator 1 complex subunit 3 (predicted)
																							A_44_P488594	1.21663	Tspan6	tetraspanin 6
																							A_44_P488956	0.707923	Mrvldc1	MARVEL (membrane-associating) domain containing 1
																							A_44_P489995	0.809598	Mrps33_predicted	mitochondrial ribosomal protein S33 (predicted)
																							A_44_P490004	1.25229	Btbd9	BTB (POZ) domain containing 9
																							A_44_P490159	1.23348	RGD1307173	similar to hypothetical protein FLJ21103
																							A_44_P490206	1.26543	Eif1b_predicted	eukaryotic translation initiation factor 1B (predicted)
																							A_44_P490589	0.770841	RGD1562576_predicted	similar to hypothetical protein (predicted)
																							A_44_P491393	0.75116	Nudt7_predicted	nudix (nucleoside diphosphate linked moiety X)-type motif 7 (predicted)
																							A_44_P491450	1.88155	Slco2b1	solute carrier organic anion transporter family, member 2b1
																							A_44_P491590	1.79824	Creb1	cAMP responsive element binding protein 1
																							A_44_P491604	1.26061	Txndc9	thioredoxin domain containing 9
																							A_44_P491878	1.23749	Cdc34_predicted	cell division cycle 34 homolog (S. cerevisiae) (predicted)
																							A_44_P491929	1.2495	Pprf18	PRP18 pre-mRNA processing factor 18 homolog (yeast)
																							A_44_P492013	0.643798	Map3k4_predicted	mitogen activated protein kinase kinase kinase 4 (predicted)
																							A_44_P492053	1.26193	Gtf2h1_predicted	general transcription factor II H, polypeptide 1 (predicted)
																							A_44_P492291	0.792084	Mbd1	methyl-CpG binding domain protein 1
																							A_44_P492321	1.26756	RGD1307772	similar to mKIAA1930 protein
																							A_44_P492897	0.737622	RGD1559605_predicted	similar to hypothetical protein FLJ25477 isoform 2 (predicted)
																							A_44_P493924	0.827187	Man2b1	mannosidase 2, alpha B1
																							A_44_P493946	0.808854	Acox3	acyl-Coenzyme A oxidase 3, pristanoyl
																							A_44_P494543	0.641428	Cep1_predicted	centrosomal protein 1 (predicted)
																							A_44_P494632	1.56185	Flnc_predicted	filamin C, gamma (actin binding protein 280) (predicted)
																							A_44_P494644	0.717005	Tspyl4	TSPY-like 4
																							A_44_P494741	1.48061	RGD1561626_predicted	similar to TBC1 domain family, member 5 (predicted)
																							A_44_P494771	0.814027	Ubiad1_predicted	UbiA prenyltransferase domain containing 1 (predicted)
																							A_44_P496216	1.35529	Hnrpu	heterogeneous nuclear ribonucleoprotein U
																							A_44_P496255	1.43641	Slco3a1	solute carrier organic anion transporter family, member 3a1
																							A_44_P496438	1.35392	Cyb5r4	cytochrome b5 reductase 4
																							A_44_P496496	1.43107	Sh3gl2	SH3-domain GRB2-like 2
																							A_44_P496776	0.665087	Hmx1_predicted	H6 homeo box 1 (predicted)
																							A_44_P496788	1.35225	Fip1l1	FIP1 like 1 (S. cerevisiae)
																							A_44_P496948	1.48556	Casc4_predicted	cancer susceptibility candidate 4 (predicted)
																							A_44_P497007	0.671794	RGD1309594	similar to RIKEN cDNA 1810043G02; DNA segment, Chr 10, Johns Hopkins University 13, expressed
																							A_44_P497039	0.54298	RGD1562211_predicted	similar to ubiquitin specific protease 51 (predicted)
																							A_44_P497121	0.721221	RGD1308967_predicted	similar to hypothetical protein MGC16491 (predicted)
																							A_44_P497124	1.20979	Plekhm2_predicted	pleckstrin homology domain containing, family M (with RUN domain) member 2 (predicted)
																							A_44_P497174	1.74999	Gramd1b_predicted	GRAM domain containing 1B (predicted)
																							A_44_P497275	0.783096	Zzef1_predicted	zinc finger, ZZ-type with EF hand domain 1 (predicted)
																							A_44_P497985	1.53453	RGD1561652_predicted	similar to oxysterol-binding protein-like protein 10 (predicted)
																							A_44_P499142	0.732119	Rad1_predicted	RAD1 homolog (S. pombe) (predicted)
																							A_44_P499171	0.779295	Mtmr7_predicted	myotubularin related protein 7 (predicted)
																							A_44_P499327	1.82129	RGD1304876_predicted	similar to RIKEN cDNA A030007L17; EST AA673177 (predicted)
																							A_44_P500431	1.35237	Lman1	lectin, mannose-binding, 1
																							A_44_P500935	0.788434	Sbk1	SH3-binding kinase 1
																							A_44_P501082	1.40727	Rap1b	RAS related protein 1b
																							A_44_P501365	0.728598	RGD1309712	similar to RIKEN cDNA 3010001K23 gene
																							A_44_P501503	2.26992	Slc25a24_predicted	solute carrier family 25 (mitochondrial carrier, phosphate carrier), member 24 (predicted)
																							A_44_P502842	1.21831	Psmd11_predicted	proteasome (prosome, macropain) 26S subunit, non-ATPase, 11 (predicted)
																							A_44_P503240	3.95497	Sytl5	synaptotagmin-like 5
																							A_44_P503570	0.827619	Parg	poly (ADP-ribose) glycohydrolase
																							A_44_P503964	0.73552	Trmt1	TRM1 tRNA methyltransferase 1 homolog (S. cerevisiae)
																							A_44_P504120	0.604494	Crocc_predicted	ciliary rootlet coiled-coil, rootletin (predicted)
																							A_44_P504274	0.791772	RGD1307976_predicted	similar to AI325464 protein (predicted)
																							A_44_P504298	0.785234	Cdc42ep4_predicted	CDC42 effector protein (Rho GTPase binding) 4 (predicted)
																							A_44_P505729	0.581078	Mutyh	mutY homolog (E. coli)
																							A_44_P505992	0.830847	Prpsap2	phosphoribosyl pyrophosphate synthetase-associated protein 2
																							A_44_P506169	1.20388	Tial1	Tial1 cytotoxic granule-associated RNA binding protein-like 1 (mapped)
																							A_44_P506358	1.20961	Trim44	tripartite motif protein 44
																							A_44_P506662	0.61826	Trerf1_predicted	transcriptional regulating factor 1 (predicted)
																							A_44_P506693	0.786703	RGD1359242	ankyrin repeat containing protein RGD1359242
																							A_44_P506717	0.699035	Pcgf2_predicted	polycomb group ring finger 2 (predicted)
																							A_44_P507448	2.07508	RGD1359509	similar to hypothetical protein FLJ13448
																							A_44_P508079	1.22288	Ndst1	N-deacetylase/N-sulfotransferase (heparan glucosaminyl) 1
																							A_44_P508239	1.28043	Shmt1	serine hydroxymethyl transferase 1 (soluble)
																							A_44_P508341	0.810201	Gpx4	glutathione peroxidase 4
																							A_44_P508475	0.801965	Dnm2	dynamin 2
																							A_44_P508602	1.48345	Crlz1	charged amino acid rich leucine zipper 1
																							A_44_P508809	0.774215	Dpm1_predicted	dolichol-phosphate (beta-D) mannosyltransferase 1 (predicted)
																							A_44_P510401	0.715581	RGD1310147_predicted	similar to TBC1 domain family, member 8; BUB2-like protein 1; vascular Rab-GAP/TBC-containing (predicted)
																							A_44_P510515	1.28968	Slc6a6	solute carrier family 6 (neurotransmitter transporter, taurine), member 6
																							A_44_P510714	0.752865	Arid1b	AT rich interactive domain 1B (Swi1 like)
																							A_44_P510972	0.761277	RGD1311595	similar to KIAA2026 protein
																							A_44_P511178	0.799763	Pus7_predicted	pseudouridylate synthase 7 homolog (S. cerevisiae) (predicted)
																							A_44_P511299	0.756464	Tmem53_predicted	transmembrane protein 53 (predicted)
																							A_44_P511359	0.742953	Mum1_predicted	melanoma associated antigen (mutated) 1 (predicted)
																							A_44_P511416	0.73853	Naga	N-acetyl galactosaminidase, alpha
																							A_44_P512728	1.35865	Pxn	paxillin
																							A_44_P512828	0.717767	Pom210	nuclear pore membrane glycoprotein 210
																							A_44_P513148	1.26996	Uhmk1	U2AF homology motif (UHM) kinase 1
																							A_44_P513465	0.802635	Ddx31_predicted	DEAD/H (Asp-Glu-Ala-Asp/His) box polypeptide 31 (predicted)
																							A_44_P513530	0.684444	RGD1565583_predicted	similar to Protein C20orf129 homolog (predicted)
																							A_44_P513764	0.690644	Nudcd1_predicted	NudC domain containing 1 (predicted)
																							A_44_P513853	0.77646	Nxn_predicted	nucleoredoxin (predicted)
																							A_44_P514927	0.650565	RGD1308600	similar to pancreatitis-induced protein 49
																							A_44_P515170	0.791628	Nadsyn1	NAD synthetase 1
																							A_44_P515275	1.40621	Cdkn1a	cyclin-dependent kinase inhibitor 1A
																							A_44_P515494	0.808544	Ddr1	discoidin domain receptor family, member 1
																							A_44_P515607	1.29105	Rkhd3_predicted	ring finger and KH domain containing 3 (predicted)
																							A_44_P516003	1.54723	Smap1l	stromal membrane-associated protein 1-like
																							A_44_P516038	0.829772	RGD1359144	similar to chromosome 14 open reading frame 130
																							A_44_P516101	0.824464	RGD1309552	similar to RIKEN cDNA C730048E16
																							A_44_P516635	0.798157	Arl2	ADP-ribosylation factor-like 2
																							A_44_P516745	0.768855	Acaa1	acetyl-Coenzyme A acyltransferase 1
																							A_44_P516867	0.79767	RGD1306193	similar to RIKEN cDNA 3010027G13
																							A_44_P517591	0.722182	Eef2k	eukaryotic elongation factor-2 kinase
																							A_44_P517762	1.22336	Pttg1ip	pituitary tumor-transforming 1 interacting protein
																							A_44_P517964	0.829774	RGD1564549_predicted	similar to hypothetical protein FLJ20512 (predicted)
																							A_44_P517990	0.743906	RGD1308541_predicted	hypothetical LOC308768 (predicted)
																							A_44_P518434	0.751806	Mrpl4_predicted	mitochondrial ribosomal protein L4 (predicted)
																							A_44_P518576	1.44193	RGD1310778_predicted	similar to Putative protein C21orf45 (predicted)
																							A_44_P519174	0.730696	Crebl2	cAMP responsive element binding protein-like 2
																							A_44_P519312	1.24391	Ticam2_predicted	toll-like receptor adaptor molecule 2 (predicted)
																							A_44_P520058	0.578672	Uhrf1	ubiquitin-like, containing PHD and RING finger domains, 1 (mapped)
																							A_44_P520475	1.21094	Anp32e	acidic (leucine-rich) nuclear phosphoprotein 32 family, member E
																							A_44_P520829	0.64965	Pik3r4_predicted	phosphoinositide-3-kinase, regulatory subunit 4, p150 (predicted)
																							A_44_P520859	0.74796	Pkmyt1_predicted	protein kinase, membrane associated tyrosine/threonine 1 (predicted)
																							A_44_P520869	1.54846	RGD1305506_predicted	similar to dendritic cell-derived ubiquitin-like protein (predicted)
[truncated: 238 more rows]
